# Supplementary material for: Hemizygous loss of helicases promotes genomic instability and cancer development
Source: Sci Adv. 2026 Feb 20;12(8):eadv4540. doi: 10.1126/sciadv.adv4540 (PMC12922743; doi:10.1126/sciadv.adv4540)
Supplement: Supplementary file 2 — Tables S1 to S6 [file sciadv.adv4540_tables_s1_to_s6.zip]

Archive with 6 entries (6 files):
- adv4540_table_s6.xlsx
- adv4540_table_s5.xlsx
- adv4540_table_s4.xlsx
- adv4540_table_s3.xlsx
- adv4540_table_s2.xlsx
- adv4540_table_s1.xlsx
