# Supplementary material for: Hemizygous loss of helicases promotes genomic instability and cancer development
Source: Sci Adv. 2026 Feb 20;12(8):eadv4540. doi: 10.1126/sciadv.adv4540 (PMC12922743; doi:10.1126/sciadv.adv4540)
Supplement: Supplementary file 2 — Tables S1 to S6 [file sciadv.adv4540_tables_s1_to_s6.zip › adv4540_table_s4.xlsx]

## Sheet: mutated_helicases_nucleases_ran
Gene.symbol	Entrez.id	List
AQR	9716	helicase
ASCC3	10973	helicase
ATRX	546	helicase
BLM	641	helicase
BRIP1	83990	helicase
BTAF1	9044	helicase
BTBD12	84464	nuclease	note siRNA
CHD1	1105	helicase
CHD1L	9557	helicase
CHD2	1106	helicase
CHD3	1107	helicase	note siRNA
CHD4	1108	helicase
CHD5	26038	helicase
CHD6	84181	helicase
CHD7	55636	helicase
CHD8	57680	helicase
CHD9	80205	helicase
CNOT6L	246175	nuclease
DDX10	1662	helicase
DDX3X	1654	helicase
DDX4	54514	helicase
DDX42	11325	helicase
DDX46	9879	helicase
DDX5	1655	helicase
DDX60	55601	helicase
DDX60L	91351	helicase
DHX16	8449	helicase
DHX29	54505	helicase
DHX30	22907	helicase
DHX34	9704	helicase
DHX36	170506	helicase
DHX37	57647	helicase
DHX38	9785	helicase
DHX57	90957	helicase
DHX8	1659	helicase
DHX9	1660	helicase
DICER1	23405	nuclease
ENPP1	5167	nuclease
ENPP2	5168	nuclease
ENPP3	5169	nuclease
EP400	57634	helicase
ERCC5	2073	nuclease
ERCC6	2074	helicase
ERN1	2081	nuclease
ERN2	10595	nuclease
EXO1	9156	nuclease
FANCM	57697	nuclease
FBXO18	84893	helicase
FUBP1	8880	helicase
HELB	92797	helicase
HELZ	9931	helicase
HFM1	164045	helicase
HLTF	6596	helicase
INO80	54617	helicase
MCM2	4171	helicase
MCM4	4173	helicase
MCM6	4175	helicase
MCM8	84515	helicase
MOV10	4343	helicase
MOV10L1	54456	helicase
MTMR15	22909	nuclease	note siRNA
N4BP2	55728	nuclease
PGAP1	80055	nuclease
POLD1	5424	nuclease
POLQ	10721	helicase
POP1	10940	nuclease
PRIC285	85441	helicase	note siRNA
RAD50	10111	nuclease
RAD54B	25788	helicase
RAG1	5896	nuclease
RAG2	5897	nuclease
RECQL5	9400	helicase
RNASEL	6041	nuclease
RNASEN	29102	nuclease	note siRNA
SAGE1	55511	helicase
SBNO1	55206	helicase
SETX	23064	helicase
SHPRH	257218	helicase
SKIV2L	6499	helicase
SLK	9748	nuclease
SMARCA1	6594	helicase
SMARCA2	6595	helicase
SMARCA4	6597	helicase
SMARCAD1	56916	helicase
SMG6	23293	nuclease
SND1	27044	nuclease
SRCAP	10847	helicase
TATDN2	9797	nuclease
TDRD9	122402	helicase
UPF1	5976	helicase
WRN	7486	nuclease
XRN1	54464	nuclease
YTHDC2	64848	helicase
ZC3H12C	85463	nuclease
ZNFX1	57169	helicase
ZRANB3	84083	nuclease
