# Supplementary material for: Hemizygous loss of helicases promotes genomic instability and cancer development
Source: Sci Adv. 2026 Feb 20;12(8):eadv4540. doi: 10.1126/sciadv.adv4540 (PMC12922743; doi:10.1126/sciadv.adv4540)
Supplement: Supplementary file 2 — Tables S1 to S6 [file sciadv.adv4540_tables_s1_to_s6.zip › adv4540_table_s1.xlsx]

## Sheet: summary
cancer_type	gene_class	n_genes	n_tested	n_significant	mean_effect	median_effect	percent_significant
Bladder	Gprotein	89	89	4	8.37137847358532e-06	-4.16939612544135e-08	4.5
Bladder	glycosidase	17	17	0	1.18214722505205e-06	-5.13374371554125e-08	0
Bladder	helicase	124	124	1	-9.12576772106135e-08	-7.94246386462278e-08	0.8
Bladder	kinase	250	250	0	-3.03024423876852e-05	-4.22971719995326e-08	0
Bladder	lipase	49	49	1	-9.52759816097298e-06	1.52058883744399e-08	2
Bladder	methyltransferase	33	33	0	5.49098903794008e-08	-4.9144217628983e-08	0
Bladder	nuclease	91	91	1	-1.3166668424356e-05	8.04124147888674e-08	1.1
Bladder	oxidoreductase	227	227	8	8.86861351650819e-06	-3.02731039858708e-08	3.5
Bladder	oxygenase	51	51	2	2.02915867672136e-05	-1.63810024095342e-07	3.9
Bladder	phosphatase	95	95	1	-5.50059296424695e-06	-1.9543685299283e-08	1.1
Bladder	protease	153	153	8	-3.97217264076693e-06	-6.64984393090062e-08	5.2
Bladder	transaminase	9	9	0	-7.30384638781034e-05	2.20523305790609e-08	0
Breast	Gprotein	72	72	3	7.55259778516796e-07	-1.42099466275114e-09	4.2
Breast	glycosidase	16	16	0	-2.16558575444482e-06	-3.32918180666107e-08	0
Breast	helicase	119	119	7	3.41085347506248e-07	2.47399280460582e-08	5.9
Breast	kinase	232	232	4	7.16337384649645e-06	-6.00205879878245e-09	1.7
Breast	lipase	40	40	0	-1.04188853582339e-05	-2.52726946950776e-08	0
Breast	methyltransferase	32	32	0	-4.94064719204768e-07	-4.55495110528823e-08	0
Breast	nuclease	84	84	2	-8.6138628588074e-07	-3.56826775762207e-08	2.4
Breast	oxidoreductase	197	197	4	-1.23086992187237e-06	-2.20071153589269e-08	2
Breast	oxygenase	48	48	2	-1.8403164390393e-06	-2.11748829836399e-08	4.2
Breast	phosphatase	82	82	4	-1.81173278288761e-07	-3.70014749637166e-09	4.9
Breast	protease	134	134	7	8.43728579017068e-06	-3.01416753811637e-08	5.2
Breast	transaminase	11	11	1	0.000383176546601174	1.64157185894383e-08	9.1
Esophageal	Gprotein	17	17	0	2.15023706703175e-07	-2.71376094631563e-08	0
Esophageal	glycosidase	2	2	0	-3.63733752526247e-07	-3.63733752526247e-07	0
Esophageal	helicase	51	51	1	-3.67491979439893e-07	-6.76289837588718e-08	2
Esophageal	kinase	57	57	0	2.87059556662447e-06	-3.63617356413264e-08	0
Esophageal	lipase	9	9	1	2.2939658373955e-07	-1.28919905002995e-08	11.1
Esophageal	methyltransferase	3	3	0	-2.80227061582802e-06	-3.54965849382387e-10	0
Esophageal	nuclease	19	19	0	-1.24323372793828e-08	-1.10250053746997e-07	0
Esophageal	oxidoreductase	34	34	0	-2.0962456241024e-05	-9.59939140586164e-08	0
Esophageal	oxygenase	8	8	0	-1.05432424568044e-05	-2.36631428057202e-07	0
Esophageal	phosphatase	24	24	0	-1.79829139589932e-06	-3.65347324912983e-08	0
Esophageal	protease	46	46	2	8.19879368860847e-05	-1.06427625927031e-07	4.3
Head and neck	Gprotein	53	53	2	2.09708560170897e-05	-2.33455407870242e-08	3.8
Head and neck	glycosidase	15	15	0	-9.93161116071853e-06	-8.70889642793848e-07	0
Head and neck	helicase	112	112	2	-3.47026646930064e-07	1.74679541120449e-09	1.8
Head and neck	kinase	201	201	3	-2.15841158106644e-05	-1.840788370291e-08	1.5
Head and neck	lipase	39	39	0	-2.93878291182189e-05	-4.70527630977791e-08	0
Head and neck	methyltransferase	19	19	0	-4.94297929315235e-07	-1.16099309990758e-07	0
Head and neck	nuclease	60	60	0	-2.85043328577257e-05	-3.86406173802388e-09	0
Head and neck	oxidoreductase	150	150	6	5.65255969394736e-07	-4.373780127278e-08	4
Head and neck	oxygenase	40	40	4	5.75896459565511e-05	-5.5297202204875e-08	10
Head and neck	phosphatase	74	74	6	1.087750465221e-05	-2.35233628944814e-08	8.1
Head and neck	protease	118	118	6	2.85415334200897e-06	-3.92455319264411e-08	5.1
Head and neck	transaminase	8	8	0	6.26900685615748e-08	2.44714578462654e-09	0
Kidney clear cell	Gprotein	3	3	0	4.50329866542785e-08	-6.89619141658965e-09	0
Kidney clear cell	glycosidase	3	3	0	-3.82982951996354e-05	-2.67444991572246e-07	0
Kidney clear cell	helicase	43	43	1	5.47121128914292e-07	-3.44098843123267e-08	2.3
Kidney clear cell	kinase	46	46	0	-7.73910735272699e-07	-1.8592090323131e-08	0
Kidney clear cell	lipase	8	8	0	-7.19198873838704e-06	-2.68180200473919e-08	0
Kidney clear cell	methyltransferase	1	1	0	6.0561937951835e-07	6.0561937951835e-07	0
Kidney clear cell	nuclease	8	8	0	-2.93446079502603e-07	-1.32182877601376e-07	0
Kidney clear cell	oxidoreductase	28	28	2	-6.36585566613892e-07	-7.94169516131612e-08	7.1
Kidney clear cell	oxygenase	9	9	1	1.3567913990671e-06	-1.18672118945311e-07	11.1
Kidney clear cell	phosphatase	22	22	0	-7.81437329286167e-07	-1.15818884128073e-07	0
Kidney clear cell	protease	29	29	2	-5.22596711918847e-07	-7.35940143395011e-08	6.9
Kidney papillary	Gprotein	9	9	0	2.39295655545768e-07	-6.07076187461583e-09	0
Kidney papillary	glycosidase	4	4	0	-1.50807458503314e-06	-1.39010572893464e-06	0
Kidney papillary	helicase	41	41	0	-8.08062184411041e-08	3.33366936291211e-08	0
Kidney papillary	kinase	46	46	3	-9.12415818300213e-06	7.60312658509646e-09	6.5
Kidney papillary	lipase	9	9	0	-1.2074270392388e-06	-3.07037255558332e-07	0
Kidney papillary	methyltransferase	3	3	0	-1.68800835689586e-07	-2.99300416779386e-07	0
Kidney papillary	nuclease	16	16	0	-2.32708878727121e-07	2.26010149361757e-08	0
Kidney papillary	oxidoreductase	38	38	0	-3.2652193423017e-06	-6.22282018038231e-08	0
Kidney papillary	oxygenase	10	10	0	-1.84547240937851e-06	-2.09629671679777e-07	0
Kidney papillary	phosphatase	23	23	0	-4.92261495951972e-07	-1.38286989725649e-08	0
Kidney papillary	protease	30	30	1	9.54085823778697e-06	-1.53014070318002e-08	3.3
Kidney papillary	transaminase	2	2	0	-1.40168632064758e-06	-1.40168632064758e-06	0
Liver	Gprotein	25	25	0	-7.09624702949568e-06	-4.79676721025309e-08	0
Liver	glycosidase	7	7	1	3.44245721256883e-05	-9.38457663438949e-08	14.3
Liver	helicase	68	68	0	-3.47546632409483e-07	-4.18674133652891e-08	0
Liver	kinase	95	95	1	-4.38680702642689e-05	-4.74385841322398e-08	1.1
Liver	lipase	22	22	0	-1.15914581470692e-05	-4.63006673736854e-08	0
Liver	methyltransferase	4	4	0	-3.15334146376262e-08	-4.44701792632479e-08	0
Liver	nuclease	35	35	0	3.96935711300385e-06	2.98835748244965e-08	0
Liver	oxidoreductase	68	68	1	-7.81081783315638e-06	-2.45303052173316e-08	1.5
Liver	oxygenase	16	16	0	-2.42065966007789e-05	-1.08271386302751e-07	0
Liver	phosphatase	33	33	0	-6.18759035168356e-06	-2.42921546750833e-08	0
Liver	protease	56	56	1	-2.76295668216157e-06	-7.11163641072652e-08	1.8
Liver	transaminase	2	2	0	-1.5503663868726e-06	-1.5503663868726e-06	0
Low-grade glioma	Gprotein	15	15	1	0.00103875188641953	4.66326211030386e-09	6.7
Low-grade glioma	glycosidase	5	5	0	-3.3002531594262e-05	-9.39266024773725e-09	0
Low-grade glioma	helicase	34	34	5	6.25825099386495e-07	1.73894376396537e-08	14.7
Low-grade glioma	kinase	54	54	0	-3.30984809877052e-05	-5.70202623598522e-08	0
Low-grade glioma	lipase	14	14	1	-0.000100613643288208	-1.60455529930653e-08	7.1
Low-grade glioma	methyltransferase	4	4	0	6.97656090198066e-07	4.53693322670464e-07	0
Low-grade glioma	nuclease	13	13	1	2.13137294582763e-06	2.81088179665895e-07	7.7
Low-grade glioma	oxidoreductase	36	36	0	-1.99924652951141e-05	-8.13767233506839e-08	0
Low-grade glioma	oxygenase	8	8	0	-9.78432211260206e-05	-1.0699519286317e-06	0
Low-grade glioma	phosphatase	30	30	1	-3.95108274884802e-06	-4.45402335082688e-09	3.3
Low-grade glioma	protease	36	36	1	-1.81098085645568e-06	-5.22997567597551e-08	2.8
Low-grade glioma	transaminase	2	2	0	8.40301929114494e-08	8.40301929114494e-08	0
Lung adenocarcinoma	Gprotein	81	81	3	-4.65893333734501e-06	-5.75006159344175e-09	3.7
Lung adenocarcinoma	glycosidase	17	17	0	1.63441163142653e-05	-8.29449366587214e-08	0
Lung adenocarcinoma	helicase	120	120	4	1.20182576114672e-06	3.25715641775303e-08	3.3
Lung adenocarcinoma	kinase	257	257	5	-8.53746989187712e-05	-8.97081602300899e-09	1.9
Lung adenocarcinoma	lipase	51	51	0	-7.43200173743321e-06	-9.15304150476551e-08	0
Lung adenocarcinoma	methyltransferase	30	30	1	1.6860256927663e-08	-6.71316105422961e-09	3.3
Lung adenocarcinoma	nuclease	91	91	2	-1.16866073057565e-05	-3.2625042161189e-09	2.2
Lung adenocarcinoma	oxidoreductase	259	259	2	-1.772343832261e-06	-4.46203760124871e-08	0.8
Lung adenocarcinoma	oxygenase	56	56	3	-1.00288590607102e-05	-4.75130846325321e-08	5.4
Lung adenocarcinoma	phosphatase	92	92	0	7.99353081496237e-06	-1.25847348901883e-08	0
Lung adenocarcinoma	protease	163	163	2	9.65729509597033e-05	-6.41799407853463e-08	1.2
Lung adenocarcinoma	transaminase	12	12	0	0.000126136281852019	-4.48620771899361e-08	0
Lung squamous	Gprotein	79	79	0	2.77828415805996e-06	-1.60152362629664e-08	0
Lung squamous	glycosidase	17	17	0	-3.71508799939888e-06	-3.29353147495656e-07	0
Lung squamous	helicase	120	120	1	-6.9977072436204e-07	-2.62446765171307e-08	0.8
Lung squamous	kinase	239	239	0	-2.22021004856385e-05	-3.52005439644387e-08	0
Lung squamous	lipase	52	52	0	-6.31526793086969e-05	2.19994008076397e-09	0
Lung squamous	methyltransferase	28	28	0	-1.90604446499518e-07	2.87054717653625e-08	0
Lung squamous	nuclease	87	87	0	-7.63252809994401e-05	-3.10624592376565e-08	0
Lung squamous	oxidoreductase	229	229	3	-9.17090843825555e-06	-3.50489521869083e-08	1.3
Lung squamous	oxygenase	51	51	1	-6.25547999147507e-06	-1.32992908639951e-07	2
Lung squamous	phosphatase	92	92	1	-6.63921204469011e-07	-3.56068653744487e-08	1.1
Lung squamous	protease	155	155	1	7.35746602823327e-08	-5.7367486972369e-08	0.6
Lung squamous	transaminase	12	12	0	-1.85885284150373e-05	-6.65758603360577e-08	0
Melanoma	Gprotein	115	115	2	-1.38845127492455e-05	-5.84086202786627e-08	1.7
Melanoma	glycosidase	22	22	0	-5.78193158625518e-05	-5.89610874900315e-08	0
Melanoma	helicase	140	140	0	-3.25409667077309e-06	-2.29188288481225e-08	0
Melanoma	kinase	326	326	1	0.00109516741163518	-3.25038621937136e-08	0.3
Melanoma	lipase	63	63	1	-1.20832024544704e-05	-2.88162520767959e-07	1.6
Melanoma	methyltransferase	46	46	0	2.11833775597353e-07	-7.83991112567875e-08	0
Melanoma	nuclease	128	128	0	-0.000113061808264963	-8.42609285433413e-08	0
Melanoma	oxidoreductase	336	336	3	3.33134030733244e-05	-1.46353887087762e-07	0.9
Melanoma	oxygenase	61	61	1	0.000308229179102666	-1.76657050994743e-07	1.6
Melanoma	phosphatase	127	127	1	-8.78827417573996e-06	-3.93144776897172e-08	0.8
Melanoma	protease	200	200	2	0.000330833130218165	-6.44274784962985e-08	1
Melanoma	transaminase	16	16	0	-1.26320728086554e-06	-1.08675542382511e-07	0
Ovarian	Gprotein	11	11	0	5.60154056277207e-05	-8.1060731493656e-08	0
Ovarian	glycosidase	4	4	0	-5.99384352608429e-05	-1.90523309357691e-05	0
Ovarian	helicase	32	32	0	-2.2075594305335e-07	-1.13937207519946e-07	0
Ovarian	kinase	42	42	2	-0.00022114208834077	-4.77658632743381e-08	4.8
Ovarian	lipase	7	7	1	-2.48989045725554e-07	-3.60900609861352e-08	14.3
Ovarian	nuclease	11	11	0	-5.35261254166532e-07	-1.85480371030729e-07	0
Ovarian	oxidoreductase	30	30	1	-6.92195737150301e-06	-5.65716860508808e-08	3.3
Ovarian	oxygenase	6	6	0	-2.09824301947777e-05	-1.98232078145209e-05	0
Ovarian	phosphatase	15	15	0	2.79848043252414e-07	-8.50341354682979e-08	0
Ovarian	protease	29	29	1	-3.52494445173506e-06	-6.47094461314975e-08	3.4
Pancreatic	Gprotein	4	4	1	2.00280868927688e-06	6.7610923095803e-08	25
Pancreatic	glycosidase	1	1	0	-5.31112156272475e-07	-5.31112156272475e-07	0
Pancreatic	helicase	6	6	0	2.39698278575555e-07	8.62560772576855e-08	0
Pancreatic	kinase	17	17	0	-4.1874896906793e-08	-5.46225877062298e-08	0
Pancreatic	lipase	3	3	0	-2.34559366940574e-08	-8.46537473218805e-08	0
Pancreatic	nuclease	4	4	0	5.68880795433322e-08	-1.14980510090407e-07	0
Pancreatic	oxidoreductase	8	8	0	-0.000452947885288922	5.13079052687706e-08	0
Pancreatic	oxygenase	1	1	0	-2.13917597487836e-07	-2.13917597487836e-07	0
Pancreatic	phosphatase	6	6	0	-4.16130114029946e-06	1.2050922309837e-08	0
Pancreatic	protease	15	15	0	-6.33277858480302e-07	-6.08879738636459e-09	0
Prostate	Gprotein	8	8	0	4.67898360731883e-07	5.75173104223248e-08	0
Prostate	glycosidase	2	2	0	-9.30440866352762e-07	-9.30440866352762e-07	0
Prostate	helicase	41	41	1	1.82041141943286e-07	-4.72452704851964e-08	2.4
Prostate	kinase	46	46	3	9.25675089677079e-07	6.05909448878084e-09	6.5
Prostate	lipase	14	14	1	5.91090328014502e-05	-3.22136927775818e-08	7.1
Prostate	methyltransferase	5	5	0	9.43332608290658e-08	-1.13829174163867e-07	0
Prostate	nuclease	7	7	0	5.9819218583441e-07	-5.0775260821781e-08	0
Prostate	oxidoreductase	28	28	1	0.000100222765520277	-1.18112827262113e-07	3.6
Prostate	oxygenase	4	4	1	2.67658679429707e-05	-8.3280607343093e-07	25
Prostate	phosphatase	23	23	0	-1.17158550893212e-06	1.79390188258127e-09	0
Prostate	protease	33	33	1	1.88299138837764e-05	-2.92808525673248e-08	3
Thymoma	Gprotein	2	2	0	1.20198734444452e-06	1.20198734444452e-06	0
Thyroid	Gprotein	6	6	0	-4.56456766594779e-06	3.97526672753189e-08	0
Thyroid	helicase	7	7	1	3.85262635985749e-08	1.56186343807077e-08	14.3
Thyroid	kinase	11	11	0	-3.43334399810122e-06	-1.14643729498476e-07	0
Thyroid	lipase	1	1	0	-2.32855885721193e-08	-2.32855885721193e-08	0
Thyroid	nuclease	3	3	2	1.54055620667946e-06	5.84714219129593e-07	66.7
Thyroid	oxidoreductase	1	1	0	4.10644160031134e-05	4.10644160031134e-05	0
Thyroid	phosphatase	3	3	1	6.23287506451112e-07	-3.84312472328872e-08	33.3
Thyroid	protease	3	3	0	4.01256587734153e-05	-5.3149524625844e-08	0

## Sheet: per_gene
gene	gene_class	estimate	std_error	p_value	adj_p_value	cancer_type
NEIL3	glycosidase	1.00746911089486e-06	1.62855239140323e-06	0.536510543024695	0.914263377631055	Bladder
HPSE	glycosidase	8.13457864219223e-07	1.39006744847794e-06	0.558745404571235	0.914263377631055	Bladder
HYAL2	glycosidase	-1.49403610784367e-07	1.48233896215958e-06	0.919768002132641	0.919768002132641	Bladder
NTHL1	glycosidase	-1.1397770757795e-06	2.11273849296593e-06	0.589854632890931	0.914263377631055	Bladder
MPG	glycosidase	-4.14945385916899e-07	7.50249267390294e-07	0.580517561550003	0.914263377631055	Bladder
HYAL4	glycosidase	-2.05013710151516e-06	3.92538686152379e-06	0.601764827706348	0.914263377631055	Bladder
HPSE2	glycosidase	-5.13374371554125e-08	1.15469687788511e-07	0.656849932387855	0.914263377631055	Bladder
LCTL	glycosidase	6.38863082014911e-06	5.55506021904473e-05	0.908497954979874	0.919768002132641	Bladder
MUTYH	glycosidase	2.98618505738588e-06	2.24255082800809e-06	0.18374370191684	0.914263377631055	Bladder
HEXB	glycosidase	-1.16276750370318e-08	4.7490421485341e-08	0.806702980262696	0.914263377631055	Bladder
HEXA	glycosidase	-8.64068686375822e-08	1.25473932584436e-07	0.491443572970483	0.914263377631055	Bladder
LCT	glycosidase	-3.20774768888709e-06	1.08219818726039e-05	0.76706939685731	0.914263377631055	Bladder
BST1	glycosidase	-1.02873816340537e-07	3.92663972481677e-07	0.793463437001031	0.914263377631055	Bladder
KLB	glycosidase	1.58834315878041e-05	1.28142198237989e-05	0.215875760275122	0.914263377631055	Bladder
KL	glycosidase	5.26739011688761e-07	5.46665566281744e-07	0.335849938986304	0.914263377631055	Bladder
MANBA	glycosidase	-2.55826505002534e-08	6.94458385811419e-08	0.712781270748296	0.914263377631055	Bladder
AGL	glycosidase	-2.69571315703241e-07	3.78550554003117e-07	0.476805958425443	0.914263377631055	Bladder
GBP5	Gprotein	-1.91578258914525e-07	2.70858583386268e-07	0.479788903875562	0.967580518790925	Bladder
GSPT2	Gprotein	-5.26003548977048e-06	1.46250518093893e-05	0.719290342660559	0.967580518790925	Bladder
GNAT1	Gprotein	-0.000108554245242749	0.000155121102672906	0.484453958918612	0.967580518790925	Bladder
RNF112	Gprotein	1.96426723961031e-05	3.75737359173433e-05	0.601416958722939	0.967580518790925	Bladder
DNM1L	Gprotein	-1.76503832958244e-07	1.0810111535453e-07	0.103299240617164	0.95397572050838	Bladder
RRAS	Gprotein	1.11307791726353e-06	1.21505829351809e-06	0.360178246035478	0.967580518790925	Bladder
EIF5B	Gprotein	2.66517857043185e-07	9.63645348681247e-08	0.00594081177747931	0.105746449639132	Bladder
GNA13	Gprotein	3.27514297820299e-07	2.33101127630666e-07	0.160782424804783	0.95397572050838	Bladder
GBP3	Gprotein	1.44435815973913e-07	3.81365247767126e-07	0.705085178046114	0.967580518790925	Bladder
TUFM	Gprotein	1.5613456467239e-07	4.89313603652359e-07	0.749824387525321	0.967580518790925	Bladder
GBP7	Gprotein	3.27808266479689e-06	7.00280892839795e-05	0.962687075146342	0.968455790608697	Bladder
OPA1	Gprotein	4.13089441907503e-08	1.98507526443571e-07	0.835257869989339	0.967580518790925	Bladder
GBP4	Gprotein	7.57163175628664e-08	3.44062996123678e-07	0.825931750923704	0.967580518790925	Bladder
EEF1A1	Gprotein	3.69431797391204e-09	8.05796545205682e-09	0.646863501286368	0.967580518790925	Bladder
RRAGB	Gprotein	-1.78220248493208e-06	7.56272429011533e-07	0.0189227992168683	0.262573802716505	Bladder
WDTC1	Gprotein	-8.4017521457051e-08	1.02981913298322e-07	0.415069383711039	0.967580518790925	Bladder
MX1	Gprotein	-2.32920205299385e-08	3.82875154283148e-08	0.54330135492759	0.967580518790925	Bladder
GNB5	Gprotein	-2.66617264918947e-07	3.19431993571606e-07	0.404403392917009	0.967580518790925	Bladder
GNB1	Gprotein	4.878635998676e-08	3.1726353731038e-08	0.124900979617468	0.95397572050838	Bladder
ATL3	Gprotein	1.2586623879345e-08	3.18087536932708e-07	0.968455790608697	0.968455790608697	Bladder
GTPBP1	Gprotein	-1.82424996384373e-07	3.8605251691689e-07	0.636797673713582	0.967580518790925	Bladder
CSE1L	Gprotein	-2.3660677769891e-07	1.52448222940883e-07	0.121435954544533	0.95397572050838	Bladder
RIT2	Gprotein	-1.92719787061075e-05	4.07100235184329e-05	0.636186720877217	0.967580518790925	Bladder
GTPBP2	Gprotein	-8.9021007033155e-08	3.89761670533088e-07	0.819452250299202	0.967580518790925	Bladder
IPO8	Gprotein	-2.69105708935329e-07	3.1131187416421e-07	0.387868789730711	0.967580518790925	Bladder
RAC1	Gprotein	-4.73174388778463e-08	8.1062848891904e-08	0.559739964626037	0.967580518790925	Bladder
DNM3	Gprotein	-4.95459615223148e-08	1.39261290665066e-07	0.722193745999851	0.967580518790925	Bladder
EFTUD2	Gprotein	-9.44267109074793e-08	1.57197781922548e-07	0.548385948183007	0.967580518790925	Bladder
GNAQ	Gprotein	-1.70064889607597e-08	1.49458646793265e-08	0.255849738501416	0.967580518790925	Bladder
RHOV	Gprotein	-1.98421056125167e-06	3.1250204490564e-06	0.525825757909545	0.967580518790925	Bladder
GNG3	Gprotein	0.00105809088115083	0.000134620706052167	3.54642844901736e-14	3.15632131962545e-12	Bladder
EEF1A2	Gprotein	-1.20047005170653e-07	1.48387988862752e-07	0.418988152064293	0.967580518790925	Bladder
RRAGA	Gprotein	-2.47012762433637e-06	3.879246412482e-06	0.524646282768256	0.967580518790925	Bladder
EEF2	Gprotein	1.52540873060882e-07	3.31120352838863e-08	5.49293634886533e-06	0.000162957111683005	Bladder
IPO7	Gprotein	-2.8774073517e-08	1.77431298555542e-07	0.871253084564948	0.967580518790925	Bladder
RAP2C	Gprotein	1.31356069486208e-07	1.0486542492621e-06	0.9003789425848	0.967580518790925	Bladder
KRAS	Gprotein	2.65143847150846e-07	1.82563891026898e-07	0.147186709392778	0.95397572050838	Bladder
RHOH	Gprotein	-1.01352720119916e-07	3.36389819013071e-07	0.763344612804476	0.967580518790925	Bladder
GNAI2	Gprotein	-2.6771628803923e-09	6.12742573881044e-08	0.965171971796685	0.968455790608697	Bladder
RHOA	Gprotein	-2.12968489780329e-08	6.42532416267726e-08	0.740475575865591	0.967580518790925	Bladder
IPO9	Gprotein	-2.79465896358909e-08	2.38828874033856e-07	0.906906363451389	0.967580518790925	Bladder
ATL1	Gprotein	-3.48272098241034e-08	3.65302530960903e-07	0.924093753901445	0.967580518790925	Bladder
GNAS	Gprotein	5.27846667414555e-09	7.87239690973025e-09	0.502921175188575	0.967580518790925	Bladder
RHOU	Gprotein	-2.07397148337595e-07	2.36986864744833e-07	0.382017939714017	0.967580518790925	Bladder
GFM2	Gprotein	-2.94996584515113e-07	6.96142289052375e-07	0.67196763966081	0.967580518790925	Bladder
GNG4	Gprotein	-4.55051766252445e-08	1.13849985286988e-07	0.689593529293503	0.967580518790925	Bladder
MTIF2	Gprotein	3.12865307396398e-06	9.69244432274296e-07	0.00134889985299392	0.0300130217291146	Bladder
DCAF8L1	Gprotein	-5.48905044768331e-05	0.00014620224248119	0.707529087165566	0.967580518790925	Bladder
NRAS	Gprotein	4.42797975216163e-07	8.04856868332937e-07	0.582516196162366	0.967580518790925	Bladder
DCAF5	Gprotein	-3.49443294903674e-08	9.01841768657397e-08	0.698607378348501	0.967580518790925	Bladder
RHOBTB3	Gprotein	-3.28597284060727e-08	4.86000656223107e-08	0.499348993894966	0.967580518790925	Bladder
DCAF8	Gprotein	1.09832870275542e-08	1.11347159936676e-07	0.921473130701502	0.967580518790925	Bladder
AGBL1	Gprotein	-4.94826738356376e-06	6.31370352645357e-06	0.433656275817443	0.967580518790925	Bladder
RHOT1	Gprotein	4.16511410767406e-08	1.0869601888527e-07	0.701781528241771	0.967580518790925	Bladder
GNB4	Gprotein	9.44751173917521e-08	1.52059399363161e-07	0.53475087045332	0.967580518790925	Bladder
DNM2	Gprotein	-1.61298806773691e-08	2.88060299807223e-08	0.575825967939715	0.967580518790925	Bladder
AGTPBP1	Gprotein	-4.25217557118675e-07	3.56254616258638e-07	0.233345355418156	0.967580518790925	Bladder
MX2	Gprotein	9.68533521030102e-09	9.33103351751252e-08	0.917382061574198	0.967580518790925	Bladder
RHEB	Gprotein	-1.33671923332356e-07	2.17327651371014e-07	0.538855016186082	0.967580518790925	Bladder
DNM1	Gprotein	-1.01908124934093e-07	3.23413207788945e-07	0.752847357252223	0.967580518790925	Bladder
HRAS	Gprotein	1.28758148813657e-05	2.18045792277518e-06	7.49418329159112e-09	3.33491156475805e-07	Bladder
GNAL	Gprotein	3.48440151788702e-07	2.42511744857946e-07	0.151551553896068	0.95397572050838	Bladder
EEFSEC	Gprotein	2.29612615670456e-07	1.03925760077914e-07	0.0277091874151995	0.308264709994094	Bladder
GNA12	Gprotein	-1.07356391813775e-08	2.87636979106701e-08	0.709169265810453	0.967580518790925	Bladder
SRP54	Gprotein	-1.04622596438663e-07	2.79729234903808e-07	0.708590739690435	0.967580518790925	Bladder
GNAT3	Gprotein	-4.1697494074523e-08	2.726188173769e-07	0.87851296711329	0.967580518790925	Bladder
GNB3	Gprotein	-1.79652279387325e-05	2.2742252903404e-05	0.430021902425771	0.967580518790925	Bladder
HBS1L	Gprotein	-9.88833809340277e-09	6.73729903394283e-08	0.883386907179582	0.967580518790925	Bladder
IPO11	Gprotein	-5.76429393350706e-08	1.62132411172903e-07	0.722378574274351	0.967580518790925	Bladder
GUF1	Gprotein	-1.3680475895379e-07	9.17666565795375e-07	0.881565915336403	0.967580518790925	Bladder
RND1	Gprotein	-2.27236289753926e-07	4.32198686671798e-06	0.958095144461048	0.968455790608697	Bladder
EIF2S3	Gprotein	6.10690150066626e-08	1.15379780452557e-07	0.596897810548185	0.967580518790925	Bladder
RHOB	Gprotein	-1.10052901907057e-06	1.70379841106199e-06	0.518694400680482	0.967580518790925	Bladder
GNA11	Gprotein	1.03303672405514e-07	7.63642913505847e-07	0.892460047588127	0.967580518790925	Bladder
RAC3	Gprotein	-3.71615593094559e-06	4.53614840237354e-06	0.413138514420125	0.967580518790925	Bladder
AGBL2	Gprotein	-1.54464783654908e-06	3.32568065253859e-06	0.642568552124199	0.967580518790925	Bladder
GBP6	Gprotein	-2.36994365596695e-07	3.0140564452343e-07	0.432155583857378	0.967580518790925	Bladder
GNAI3	Gprotein	2.76053495584507e-08	9.3195761571171e-08	0.76722366150725	0.967580518790925	Bladder
GNAO1	Gprotein	-6.0021485835909e-08	1.33629510689054e-07	0.653555233353519	0.967580518790925	Bladder
GNAI1	Gprotein	7.65906260986334e-09	1.62963166836999e-08	0.638618278676833	0.967580518790925	Bladder
RHOBTB1	Gprotein	-5.71580719224718e-08	1.43553266150003e-07	0.690718458172203	0.967580518790925	Bladder
AGBL5	Gprotein	-1.72221571191163e-07	8.68482776783975e-07	0.84290905165088	0.967580518790925	Bladder
CDC42	Gprotein	-8.33900999809012e-08	3.58906586350123e-08	0.0206518721237701	0.262573802716505	Bladder
DCAF6	Gprotein	1.16668640748775e-07	7.73302208855157e-08	0.132157248130495	0.95397572050838	Bladder
RHOBTB2	Gprotein	-4.16939612544135e-08	6.5816000794717e-08	0.526771244409053	0.967580518790925	Bladder
GNAT2	Gprotein	-0.000126903959686794	0.000251813258257337	0.614564453962978	0.967580518790925	Bladder
DCAF8L2	Gprotein	-1.01197564270809e-06	2.77417897537894e-06	0.715464120066243	0.967580518790925	Bladder
GBP1	Gprotein	-1.69069411462514e-07	1.87030973006377e-07	0.366554118787872	0.967580518790925	Bladder
ATL2	Gprotein	-3.12025543341046e-08	1.10352969709116e-07	0.777511904422151	0.967580518790925	Bladder
AKAP8L	helicase	3.8359788262388e-07	2.4481122523519e-07	0.117919876826727	0.735135706282153	Bladder
ASCC3	helicase	-1.03672861583516e-07	5.9998933440447e-08	0.0847701037468142	0.716255080017606	Bladder
RECQL	helicase	5.16542504016955e-07	4.11265518456873e-07	0.209849775395627	0.822340561083538	Bladder
RECQL4	helicase	-1.29294244865524e-06	1.67459277876273e-06	0.44051149074416	0.920770874940456	Bladder
RECQL5	helicase	-2.92344608592652e-07	5.24471884761886e-07	0.577558443954702	0.933663714272045	Bladder
DHX9	helicase	-6.68549226281431e-08	1.79875814786742e-07	0.710331919545144	0.933663714272045	Bladder
DDX1	helicase	-1.21215764786916e-07	2.18945874672383e-07	0.580136740717952	0.933663714272045	Bladder
DDX18	helicase	-1.38880671309463e-06	9.42856204826541e-07	0.141537473965865	0.735135706282153	Bladder
DDX19A	helicase	2.17213421119192e-06	4.42213878369833e-07	1.31323771117627e-06	0.000162841476185857	Bladder
DDX19B	helicase	-3.83462020516998e-07	4.12095683973729e-07	0.35266055192332	0.920770874940456	Bladder
DDX24	helicase	8.2054014058367e-07	2.78244151353066e-07	0.00337382277213471	0.18703569871259	Bladder
DDX3X	helicase	-1.49727936101936e-07	1.62122809612828e-07	0.35627515550337	0.920770874940456	Bladder
DDX42	helicase	-3.86792520525443e-08	2.82973359301505e-07	0.891345143609456	0.974944618512989	Bladder
DDX50	helicase	-6.26152000000324e-07	4.50671233705401e-07	0.165485456145418	0.735135706282153	Bladder
DDX54	helicase	8.75046494058787e-08	3.11095154710188e-07	0.778640495233864	0.933663714272045	Bladder
DDX55	helicase	3.82105349695239e-08	9.87418620058939e-07	0.969150807254495	0.99758165279764	Bladder
DHX8	helicase	6.10161562537354e-08	1.88204027067712e-07	0.745953169751131	0.933663714272045	Bladder
DQX1	helicase	-3.11574279121975e-06	3.09173713877797e-06	0.314172243856309	0.920770874940456	Bladder
SUPV3L1	helicase	-1.40887350976051e-06	1.1275732381079e-06	0.2122169189893	0.822340561083538	Bladder
BLM	helicase	6.26374997333938e-07	9.61921582967194e-07	0.515307527089002	0.920770874940456	Bladder
CHD1L	helicase	3.33327642967919e-07	2.46963016167101e-07	0.17786773407593	0.741988139856641	Bladder
CHD1	helicase	-7.7465172424732e-07	8.54080746979293e-07	0.364948495075763	0.920770874940456	Bladder
CHD2	helicase	9.68688000507348e-08	1.99593574410976e-07	0.627705827634054	0.933663714272045	Bladder
CHD3	helicase	4.22545668246065e-07	1.47998233915553e-07	0.00452505722691751	0.18703569871259	Bladder
CHD4	helicase	1.516773078165e-07	2.12187224077692e-07	0.475129384611578	0.920770874940456	Bladder
CHD5	helicase	1.02915999106719e-08	3.39339349281012e-06	0.99758165279764	0.99758165279764	Bladder
CHD6	helicase	-7.8961421673858e-08	1.21331511978283e-07	0.515552462261593	0.920770874940456	Bladder
CHD7	helicase	3.06880713758681e-07	2.79114457926259e-07	0.272215197192555	0.920770874940456	Bladder
CHD8	helicase	-3.28800603818675e-07	3.0795984603505e-07	0.286306907848612	0.920770874940456	Bladder
CHD9	helicase	-2.12004149608481e-07	1.41424183982565e-07	0.134639495127504	0.735135706282153	Bladder
ERCC6L	helicase	-4.1994262869521e-07	1.85622391555569e-06	0.821133427898186	0.95159387905958	Bladder
ERCC6	helicase	9.6826039018035e-08	7.78792502204552e-07	0.901117237209454	0.974944618512989	Bladder
HELB	helicase	1.96749724926781e-06	6.67664469911736e-06	0.768387381695793	0.933663714272045	Bladder
POLQ	helicase	-9.29783379991784e-08	6.90716815632712e-07	0.892986352457928	0.974944618512989	Bladder
RAD54L	helicase	5.42032788627195e-07	1.29240872780119e-06	0.675149233684411	0.933663714272045	Bladder
RAD54B	helicase	-2.83399052558455e-07	4.22089318821744e-07	0.50233791590533	0.920770874940456	Bladder
MCM2	helicase	-4.83458669446948e-08	1.81597254106775e-07	0.7902014995345	0.933663714272045	Bladder
MCM4	helicase	-8.75624895209197e-08	3.1178215392534e-07	0.778973337830422	0.933663714272045	Bladder
MCM5	helicase	1.1644831123682e-07	1.73302535772991e-07	0.502009095580967	0.920770874940456	Bladder
MCM6	helicase	1.79442997470803e-07	2.43312140581182e-07	0.461246787954589	0.920770874940456	Bladder
MCM7	helicase	4.94425763614413e-08	3.68766110934362e-07	0.893409640893391	0.974944618512989	Bladder
MCM8	helicase	2.33991316921534e-06	1.66577817045117e-06	0.160881758355722	0.735135706282153	Bladder
MCM9	helicase	4.23935251536031e-06	2.07815216357684e-06	0.0420055908868082	0.57874369666269	Bladder
IGHMBP2	helicase	7.32974538588527e-08	2.21525157580519e-07	0.740909789203973	0.933663714272045	Bladder
DNA2	helicase	2.23719174261642e-06	1.26010817965845e-06	0.0765870611269436	0.716255080017606	Bladder
EP400	helicase	-1.45735993823355e-07	1.77196730987372e-07	0.411305447121325	0.920770874940456	Bladder
PIAS1	helicase	5.78638941197676e-08	1.37506902453981e-07	0.674120189595463	0.933663714272045	Bladder
SHPRH	helicase	-1.01035731518917e-06	6.97271714070815e-07	0.14811099179729	0.735135706282153	Bladder
DICER1	helicase	-1.16123123062485e-08	3.08854099966888e-07	0.970026778714877	0.99758165279764	Bladder
EIF4A1	helicase	5.17974168088427e-08	2.0238532429634e-07	0.798131884780942	0.933663714272045	Bladder
EIF4A2	helicase	-2.98806248616606e-07	4.44819488796811e-07	0.502129533604742	0.920770874940456	Bladder
EIF4A3	helicase	-7.26583134497783e-07	7.29370016434052e-07	0.319760908512657	0.920770874940456	Bladder
BRIP1	helicase	7.257210282881e-07	5.09580499658483e-07	0.155175773563957	0.735135706282153	Bladder
FANCM	helicase	1.04297642480971e-06	3.06572627454967e-06	0.733879158111177	0.933663714272045	Bladder
FUBP1	helicase	-3.06396922700164e-07	3.08922257622265e-07	0.321877862983919	0.920770874940456	Bladder
RAD54L2	helicase	-9.50752649280338e-08	7.07421409553216e-07	0.893155803329709	0.974944618512989	Bladder
SKIV2L	helicase	-3.68430464516086e-06	1.85549347654289e-06	0.0477528222588077	0.592134996009216	Bladder
SRCAP	helicase	1.2857446772092e-07	3.54355172346534e-07	0.716914134246363	0.933663714272045	Bladder
HLTF	helicase	-5.96684187135563e-08	1.77607499888791e-07	0.737078406716327	0.933663714272045	Bladder
INTS6	helicase	-9.33685658502822e-08	2.47808771238478e-07	0.706537877557612	0.933663714272045	Bladder
IFIH1	helicase	-2.26553645831985e-07	2.60394887480887e-07	0.384797138998582	0.920770874940456	Bladder
AQR	helicase	1.11129599587306e-07	2.5582748859985e-07	0.664235766047048	0.933663714272045	Bladder
HELLS	helicase	-2.97696792577638e-07	3.57894485189756e-07	0.406014186981771	0.920770874940456	Bladder
ZNFX1	helicase	-2.53504866117929e-07	3.46618452676818e-07	0.464980813165381	0.920770874940456	Bladder
DDX21	helicase	-1.5100984698656e-07	1.63038213704414e-07	0.354884100656122	0.920770874940456	Bladder
DHX38	helicase	1.25785771934944e-06	5.04856428484925e-07	0.013121184479049	0.271171145900346	Bladder
HFM1	helicase	-5.57724906270553e-06	9.58446845850306e-06	0.560956112826733	0.933663714272045	Bladder
DDX10	helicase	-6.24632351460511e-08	9.69573265407105e-08	0.519790010047031	0.920770874940456	Bladder
DDX11	helicase	-2.81703372543659e-07	7.10649322164393e-07	0.692017717118711	0.933663714272045	Bladder
DDX17	helicase	-2.36216493880191e-07	1.42102667399993e-07	0.0972312811061782	0.735135706282153	Bladder
DDX20	helicase	1.3324712575781e-06	3.11850241222166e-06	0.669404169024498	0.933663714272045	Bladder
DDX23	helicase	-4.43374391373447e-07	6.10455889273176e-07	0.468076216031881	0.920770874940456	Bladder
DDX27	helicase	-2.99146683748544e-07	2.66744223102123e-07	0.262753982707088	0.920770874940456	Bladder
DDX31	helicase	6.74469103638635e-07	7.16540656335053e-07	0.347122614204507	0.920770874940456	Bladder
DDX4	helicase	-5.96403217798086e-06	2.30005514971132e-05	0.795536544680594	0.933663714272045	Bladder
DDX41	helicase	3.35210657405207e-07	2.2849931537649e-06	0.88344142939397	0.974944618512989	Bladder
DDX43	helicase	7.32109313162839e-06	3.48645908576134e-06	0.0363618980640954	0.57874369666269	Bladder
DDX46	helicase	-1.08538922567735e-07	2.9022417967074e-07	0.708613609054947	0.933663714272045	Bladder
DDX5	helicase	-5.8601933444509e-07	2.35105673388519e-07	0.0130825909121587	0.271171145900346	Bladder
DDX52	helicase	2.18950694800148e-07	6.5444282861877e-07	0.738130724929358	0.933663714272045	Bladder
DDX58	helicase	-7.72459070750606e-08	1.43011613681164e-07	0.589400701590588	0.933663714272045	Bladder
DDX59	helicase	-7.43459378283128e-07	1.44422562930533e-06	0.606988534111625	0.933663714272045	Bladder
DDX6	helicase	-3.26826222153265e-07	1.59225241307595e-07	0.0407563725811877	0.57874369666269	Bladder
DDX60L	helicase	5.67135378613091e-09	7.28962887122765e-08	0.93802551308278	0.994146697626195	Bladder
DDX60	helicase	-6.75715267293429e-08	6.62677378656687e-08	0.308494561570629	0.920770874940456	Bladder
DHX34	helicase	-4.60190933535296e-08	6.84313297610421e-07	0.946417166578424	0.994540073353598	Bladder
DHX35	helicase	-7.21885030264271e-07	8.88070605564055e-07	0.416773135721105	0.920770874940456	Bladder
DHX36	helicase	3.95588888709603e-07	5.25523781231784e-07	0.452038647424301	0.920770874940456	Bladder
DHX37	helicase	-3.94968362804135e-09	5.55526964475664e-07	0.994330769090012	0.99758165279764	Bladder
DHX40	helicase	1.10397700476155e-09	2.68440968308847e-07	0.996720703755056	0.99758165279764	Bladder
DHX58	helicase	-1.05238377799084e-06	1.15855265493934e-06	0.364230523279987	0.920770874940456	Bladder
SMARCA1	helicase	-1.68135533577409e-07	1.11876811660319e-07	0.133657530307729	0.735135706282153	Bladder
SMARCA2	helicase	1.47914066552957e-07	5.7349158651043e-08	0.0102569450052063	0.271171145900346	Bladder
SMARCA4	helicase	-4.83891296978031e-08	7.34059076623453e-08	0.510144224124345	0.920770874940456	Bladder
SETX	helicase	-2.20036495378145e-07	2.88976252255321e-07	0.446842909259419	0.920770874940456	Bladder
HELZ	helicase	-1.33480954013856e-07	2.29604956975799e-07	0.561329263514187	0.933663714272045	Bladder
SBNO1	helicase	-5.20575022705592e-07	5.99351770587057e-07	0.385602918507777	0.920770874940456	Bladder
SBNO2	helicase	9.0770352079045e-08	6.54111375510394e-08	0.165998385289518	0.735135706282153	Bladder
DHX29	helicase	3.81060872637765e-07	7.09152737287721e-07	0.591324730347067	0.933663714272045	Bladder
DHX30	helicase	1.44410503022823e-07	2.84654413152632e-07	0.612208729688265	0.933663714272045	Bladder
DHX33	helicase	8.38201872501968e-07	1.13320798099155e-06	0.459929868943039	0.920770874940456	Bladder
DHX57	helicase	-9.0082962079322e-08	2.74727869433425e-07	0.743158399855705	0.933663714272045	Bladder
TDRD9	helicase	1.17774752944179e-09	3.71486291053327e-07	0.997471986846864	0.99758165279764	Bladder
INO80	helicase	-3.50017177555643e-07	6.47891479797451e-07	0.589329647388842	0.933663714272045	Bladder
MOV10	helicase	1.66942851263802e-07	5.12031222801898e-07	0.744563043797037	0.933663714272045	Bladder
MOV10L1	helicase	-1.51791146037012e-07	1.26014490722262e-06	0.904182509104788	0.974944618512989	Bladder
DHX15	helicase	-2.1246776504796e-07	1.4313159497711e-07	0.138478576105516	0.735135706282153	Bladder
DHX16	helicase	-1.93625609092374e-06	1.08158331188576e-06	0.0741714893345926	0.716255080017606	Bladder
DHX32	helicase	-5.14748116855087e-07	6.79356435012283e-07	0.449073638875507	0.920770874940456	Bladder
UPF1	helicase	-1.40905732894456e-07	2.91286529566962e-07	0.628836094181655	0.933663714272045	Bladder
RUVBL1	helicase	4.76009076011326e-08	9.48696150634102e-08	0.616116805958093	0.933663714272045	Bladder
SAGE1	helicase	2.80781631551396e-06	3.0536954801942e-06	0.358393830566703	0.920770874940456	Bladder
SMARCAD1	helicase	-1.26739124908591e-07	3.43319272263641e-07	0.712203687847955	0.933663714272045	Bladder
SMARCA5	helicase	1.77381666548783e-08	8.64141780397757e-08	0.837465471050849	0.961534429725049	Bladder
SMARCAL1	helicase	-9.10390804022754e-07	5.30046631569366e-07	0.0866437596795491	0.716255080017606	Bladder
BTAF1	helicase	-1.80321403805684e-07	2.34018734590346e-07	0.441429577468961	0.920770874940456	Bladder
ERCC2	helicase	-4.02915660126365e-06	2.71291687294763e-06	0.13827922954621	0.735135706282153	Bladder
ERCC3	helicase	1.51279834292067e-07	5.89079919497635e-07	0.797458838231123	0.933663714272045	Bladder
TTF2	helicase	-1.10333938298536e-06	7.56750892702177e-07	0.14562062773701	0.735135706282153	Bladder
ATRX	helicase	-9.41082840719721e-08	9.01156081337967e-08	0.296969769751894	0.920770874940456	Bladder
TMEM62	helicase	-2.22708627807684e-07	3.33466886748264e-07	0.504606331510311	0.920770874940456	Bladder
WRN	helicase	-4.26902798352114e-07	3.17496116482101e-07	0.179513259642736	0.741988139856641	Bladder
YTHDC2	helicase	-7.05982350332954e-07	3.73433372304234e-07	0.0594059389010765	0.669666947612135	Bladder
ZRANB3	helicase	-7.98878556185977e-08	9.16332633087046e-07	0.930570023565498	0.994146697626195	Bladder
CSNK1G3	kinase	-1.62587446719969e-07	2.23529031468105e-07	0.467424032919383	0.973174691462624	Bladder
PIP4K2C	kinase	-1.57026666354191e-06	1.25851129603478e-06	0.212859012768168	0.973174691462624	Bladder
MPP3	kinase	-1.82489794002742e-06	1.99672173296097e-06	0.36129114006556	0.973174691462624	Bladder
GRK6	kinase	1.77077424449647e-07	3.32659572661284e-07	0.594805888828351	0.973174691462624	Bladder
SLAMF7	kinase	7.22931688767951e-08	5.15269090366902e-07	0.888491656475064	0.973174691462624	Bladder
CSNK1D	kinase	4.52527292080885e-08	1.13495269377653e-07	0.690311383190965	0.973174691462624	Bladder
MARK3	kinase	2.48092689381525e-07	1.18942297012515e-07	0.0376230282771439	0.973174691462624	Bladder
SGK1	kinase	-8.051583143765e-09	1.24728671029872e-08	0.518952531803756	0.973174691462624	Bladder
CDK6	kinase	-3.42578503040843e-08	2.65589296156693e-08	0.197831782609828	0.973174691462624	Bladder
CHKB	kinase	-8.65772693083927e-07	1.19420010359014e-06	0.468884254896073	0.973174691462624	Bladder
MAPK3	kinase	2.14789077815065e-06	1.08429068772056e-06	0.0482798914431446	0.973174691462624	Bladder
BMPR1A	kinase	-2.80875985970024e-07	1.46258078401795e-07	0.0555110994788931	0.973174691462624	Bladder
DYRK1B	kinase	3.41101130597357e-07	8.3802938758751e-07	0.684203777141415	0.973174691462624	Bladder
TRIB2	kinase	-2.16039741545967e-07	1.46272447398163e-07	0.140465180118926	0.973174691462624	Bladder
MASTL	kinase	-3.46121492924094e-07	1.13843561695413e-06	0.76126000505821	0.973174691462624	Bladder
TTK	kinase	-7.81047085669353e-07	6.47414501318149e-07	0.228367312268879	0.973174691462624	Bladder
CASK	kinase	-3.29770051652714e-08	2.69558026561828e-08	0.221903630198684	0.973174691462624	Bladder
PIK3C2G	kinase	-2.93767355711637e-07	5.20772175232963e-07	0.573000166509433	0.973174691462624	Bladder
CKB	kinase	1.07218075203996e-07	3.39331748436647e-07	0.752190147128153	0.973174691462624	Bladder
PRKCQ	kinase	-6.6764471788551e-07	3.95530723720381e-07	0.0921903037626573	0.973174691462624	Bladder
TBK1	kinase	-2.67125995580602e-07	3.99656104851692e-07	0.504267553126827	0.973174691462624	Bladder
DCK	kinase	-1.14277550443991e-07	3.62493611194982e-07	0.752732006824253	0.973174691462624	Bladder
WNK4	kinase	-1.59781374508672e-06	3.45868761844421e-06	0.644351325479269	0.973174691462624	Bladder
ATR	kinase	-5.21098045597671e-07	4.99049247261853e-07	0.297027306135903	0.973174691462624	Bladder
HIPK1	kinase	-3.84469894560328e-08	3.21265705089476e-07	0.904801433241549	0.973174691462624	Bladder
HIPK3	kinase	-3.77047912034553e-07	2.84313491979803e-07	0.185534629862486	0.973174691462624	Bladder
STK17A	kinase	-1.05533390276801e-07	1.02325985825502e-07	0.302997624196279	0.973174691462624	Bladder
AURKA	kinase	-1.63025077545196e-07	4.10322043624157e-07	0.691349169304065	0.973174691462624	Bladder
PI4K2B	kinase	-3.60739507674389e-08	1.22461108964238e-07	0.768470430005839	0.973174691462624	Bladder
PRPF4B	kinase	8.10741802453556e-07	2.76349171682117e-07	0.00354020606608432	0.230540847602445	Bladder
MARK1	kinase	-6.35812117403819e-08	1.52689213728122e-07	0.677332192072338	0.973174691462624	Bladder
NEK10	kinase	7.89242213638211e-08	1.41724735665776e-06	0.95561764767356	0.985241662926119	Bladder
AAK1	kinase	-3.06889455321144e-09	5.77623199974106e-08	0.957654896364187	0.985241662926119	Bladder
IP6K1	kinase	4.24584309672962e-08	1.79007021393495e-07	0.812630979460457	0.973174691462624	Bladder
MAPK15	kinase	6.46758453919423e-06	7.84614897879179e-06	0.410256424234194	0.973174691462624	Bladder
WNK1	kinase	-5.86224583646744e-08	5.56074612835139e-08	0.29241415754076	0.973174691462624	Bladder
SIK3	kinase	-1.41346555203538e-07	1.23770609421971e-07	0.254130342218086	0.973174691462624	Bladder
RPS6KC1	kinase	-1.29121550661295e-07	2.53700450796344e-07	0.611063850913519	0.973174691462624	Bladder
DGKQ	kinase	8.78888040078486e-07	4.63277816993806e-07	0.0585283289556341	0.973174691462624	Bladder
HUNK	kinase	1.15976145498951e-07	2.03633887958036e-07	0.569312040757441	0.973174691462624	Bladder
MAPKAPK5	kinase	-4.19052137752442e-08	2.09777378383437e-07	0.841768727069832	0.973174691462624	Bladder
NEK7	kinase	9.28973536253603e-09	3.93543159102814e-08	0.813510853007445	0.973174691462624	Bladder
PIK3CB	kinase	1.4405786653613e-07	1.41984204136089e-07	0.310902957604316	0.973174691462624	Bladder
CDK12	kinase	-1.42834259378509e-07	2.14725147599706e-07	0.506305786897913	0.973174691462624	Bladder
GALK1	kinase	-4.15910520131035e-07	1.07525114091329e-06	0.699106113542941	0.973174691462624	Bladder
NME5	kinase	-4.86926978467579e-06	7.62955023344331e-06	0.523698235792201	0.973174691462624	Bladder
AKT3	kinase	1.67353688178546e-08	4.26673887244727e-08	0.695096685697037	0.973174691462624	Bladder
SLAMF6	kinase	-4.10893882147652e-07	7.82931187539381e-07	0.600000509861133	0.973174691462624	Bladder
DYRK4	kinase	-4.46071899757496e-07	8.55340722102164e-07	0.602295445897377	0.973174691462624	Bladder
DMPK	kinase	-8.612656422173e-08	5.36982015571496e-07	0.872654202639116	0.973174691462624	Bladder
1	kinase	-2.40926724546059e-07	8.48374733265719e-07	0.776566797132038	0.973174691462624	Bladder
MAPK9	kinase	4.65399253085754e-07	3.26330713711376e-07	0.154596825200093	0.973174691462624	Bladder
CDK20	kinase	6.56873071073644e-06	5.44404081893879e-06	0.228297493808938	0.973174691462624	Bladder
PI4KA	kinase	-1.7908677768698e-08	5.88974811637703e-08	0.761235111550432	0.973174691462624	Bladder
NDUFA10	kinase	2.42187157142413e-08	5.42630989847291e-08	0.655605703155266	0.973174691462624	Bladder
AK7	kinase	-5.23590056549007e-07	3.64995266795309e-06	0.886005556705034	0.973174691462624	Bladder
CDK17	kinase	-1.35916027712338e-07	2.2096671785238e-07	0.538837639250763	0.973174691462624	Bladder
DGKD	kinase	-1.52308665057453e-08	2.00144603770061e-07	0.939377851398536	0.978518595206809	Bladder
MAST1	kinase	-6.26064376676214e-08	2.57836540062193e-06	0.980640131791929	0.996585499788545	Bladder
BMPR2	kinase	7.53464694449011e-08	6.9650450987335e-08	0.279997148344801	0.973174691462624	Bladder
DGKZ	kinase	-2.43469758094385e-07	2.02765271141666e-07	0.230554703152707	0.973174691462624	Bladder
PRKCH	kinase	-6.18598121688652e-08	6.35120158621558e-08	0.330647758877904	0.973174691462624	Bladder
GLYCTK	kinase	-3.10540157337512e-06	5.16503621882997e-06	0.548021371701283	0.973174691462624	Bladder
CHEK1	kinase	-2.60422385194238e-07	4.88932898585326e-07	0.594580376090494	0.973174691462624	Bladder
CKM	kinase	-2.67694781543364e-06	7.25455035332608e-06	0.712319587857736	0.973174691462624	Bladder
IPMK	kinase	-7.20262624344096e-07	2.38824044097579e-06	0.763122366592919	0.973174691462624	Bladder
CDC42BPB	kinase	-1.11255181498579e-07	7.06573462783461e-08	0.116139617083659	0.973174691462624	Bladder
CSNK1A1L	kinase	-9.24987799441481e-05	0.000569481972829912	0.871051667199364	0.973174691462624	Bladder
WNK3	kinase	3.2401131190083e-06	2.75955945066457e-06	0.241031749785324	0.973174691462624	Bladder
STK17B	kinase	-4.21652780891014e-08	1.75616574299284e-07	0.810375968629548	0.973174691462624	Bladder
HIPK4	kinase	-6.76217818360354e-06	8.16520635974996e-05	0.934038177547953	0.978518595206809	Bladder
EIF2AK4	kinase	-2.62145145498491e-07	2.34668086883657e-07	0.264621803419621	0.973174691462624	Bladder
PKN2	kinase	-6.60418238445099e-08	1.16190386064799e-07	0.570084589096103	0.973174691462624	Bladder
CAMK4	kinase	2.78579914371286e-07	7.00739637615961e-07	0.691171491324297	0.973174691462624	Bladder
IP6K2	kinase	1.87787557165044e-08	7.66190963549597e-08	0.806509666526705	0.973174691462624	Bladder
NLK	kinase	1.96307433037667e-07	1.87152715608259e-07	0.294845517989708	0.973174691462624	Bladder
MAPK11	kinase	-2.88392595053487e-06	2.94542138319133e-06	0.328107258767824	0.973174691462624	Bladder
TGFBR1	kinase	-7.053598992722e-08	1.05386784952943e-07	0.503683659635414	0.973174691462624	Bladder
AURKB	kinase	1.36745556931619e-06	1.83285435635604e-06	0.456054196142161	0.973174691462624	Bladder
MPP2	kinase	1.19581114309232e-06	1.33569572575694e-06	0.371176048160976	0.973174691462624	Bladder
DGKH	kinase	1.968357118214e-07	6.89461223309806e-07	0.775413853722126	0.973174691462624	Bladder
ITPKC	kinase	6.52242922186618e-08	1.92236803583203e-07	0.734566963778563	0.973174691462624	Bladder
SIK1	kinase	-3.13312865917547e-08	1.13250429827928e-07	0.782186937202962	0.973174691462624	Bladder
DAPK1	kinase	-1.0147548300391e-09	1.80002180722127e-08	0.955071341703194	0.985241662926119	Bladder
IPPK	kinase	-2.02913701639582e-07	2.27021764522678e-07	0.371958479354247	0.973174691462624	Bladder
LATS2	kinase	-1.82113261260349e-07	2.71021345995919e-07	0.501999455878018	0.973174691462624	Bladder
PDXK	kinase	-3.36802095200466e-08	4.29580176289084e-08	0.433485329380248	0.973174691462624	Bladder
TAF1	kinase	-8.9827622327118e-09	1.12384824786659e-07	0.936333714635112	0.978518595206809	Bladder
HIPK2	kinase	1.32984978846625e-07	3.91336639931412e-08	0.000745801023695855	0.186450255923964	Bladder
PIK3C3	kinase	3.28427628669787e-08	2.09841457568295e-07	0.875707623255805	0.973174691462624	Bladder
DAPK2	kinase	-1.8644529335671e-07	1.65475763692027e-07	0.260530207527095	0.973174691462624	Bladder
PRKAA1	kinase	5.6746793972054e-07	2.87318447931345e-07	0.0489446640662603	0.973174691462624	Bladder
MAPK10	kinase	3.85903978995585e-08	3.75315300500544e-08	0.304466485470897	0.973174691462624	Bladder
PRKCG	kinase	-2.36309469958414e-06	9.68815734482437e-06	0.807420151401431	0.973174691462624	Bladder
DYRK1A	kinase	2.94368486722816e-08	8.69194142166535e-08	0.735036018627507	0.973174691462624	Bladder
AKT2	kinase	1.52022271299968e-08	6.90164183455367e-08	0.825772641058264	0.973174691462624	Bladder
MTOR	kinase	-5.09873739466622e-08	1.37313964245793e-07	0.710594591318816	0.973174691462624	Bladder
VRK3	kinase	9.36100142331794e-08	6.38424561899352e-07	0.883500087125615	0.973174691462624	Bladder
SIK2	kinase	9.10836654263482e-08	2.86251524245575e-07	0.750502215968688	0.973174691462624	Bladder
PFKL	kinase	-2.35733373294025e-08	6.27544037451097e-08	0.707378958594035	0.973174691462624	Bladder
GNE	kinase	8.89607203003869e-08	2.20320216464278e-07	0.686589263009373	0.973174691462624	Bladder
PTCD1	kinase	-5.59337001067792e-09	6.37922308308341e-07	0.993008492472686	0.996996478386231	Bladder
SMG1	kinase	-1.41229648820249e-07	1.07556452321073e-07	0.189904970772815	0.973174691462624	Bladder
CDK14	kinase	-1.61727757531197e-08	2.87854620509816e-08	0.574538504522753	0.973174691462624	Bladder
PIP5K1A	kinase	2.67846648830286e-07	2.24314489020457e-07	0.233153912561791	0.973174691462624	Bladder
SRPK1	kinase	1.99884153667872e-08	5.92925679137966e-08	0.73620569231043	0.973174691462624	Bladder
ADPGK	kinase	4.31304411497872e-07	3.43011671218997e-07	0.209335385460667	0.973174691462624	Bladder
MAPK7	kinase	2.41747073966686e-06	3.56652828725301e-06	0.498273631919339	0.973174691462624	Bladder
PFKM	kinase	1.00585435080023e-07	3.22540437813006e-07	0.755312972081294	0.973174691462624	Bladder
PIP4K2A	kinase	-1.42046404265153e-08	5.85560783018708e-08	0.808452770082573	0.973174691462624	Bladder
EIF2AK1	kinase	1.01507265434153e-07	1.58447115017594e-07	0.522121913491472	0.973174691462624	Bladder
CDK16	kinase	-3.28190422049792e-07	6.15698593405201e-07	0.594301454140148	0.973174691462624	Bladder
COASY	kinase	-3.00425291990257e-07	1.81057543618495e-06	0.868296764875358	0.973174691462624	Bladder
GRK5	kinase	-1.06645997715718e-08	4.42669344366205e-08	0.809742966296138	0.973174691462624	Bladder
PI4KB	kinase	6.88716355692188e-07	2.18652825393612e-07	0.00175553106268563	0.219441382835703	Bladder
CDC42BPG	kinase	2.13338090280913e-07	7.04021163093783e-07	0.76202492112717	0.973174691462624	Bladder
CDK11A	kinase	-9.65657460739442e-07	1.48524732624097e-06	0.515955388341413	0.973174691462624	Bladder
BMP2K	kinase	-5.2023290194096e-07	5.19170683718236e-07	0.316922658164437	0.973174691462624	Bladder
CDK8	kinase	-9.05114885092994e-08	3.6788127277512e-07	0.805780777782487	0.973174691462624	Bladder
PIK3CA	kinase	-8.08917460540669e-07	1.53191806211422e-06	0.597760639914666	0.973174691462624	Bladder
PASK	kinase	4.36759026913867e-07	5.11922615461786e-07	0.394069654492808	0.973174691462624	Bladder
MAST3	kinase	3.07377404592576e-07	8.5508270156003e-07	0.719431075743365	0.973174691462624	Bladder
TLK2	kinase	3.31258887843705e-08	2.52693745463039e-07	0.895768695327037	0.973174691462624	Bladder
CDK3	kinase	1.86140295506894e-06	3.96916774388946e-06	0.639347846127982	0.973174691462624	Bladder
PRKCA	kinase	-1.18295473770505e-08	1.69410325237193e-08	0.485406183490273	0.973174691462624	Bladder
STK38L	kinase	2.45009120907728e-07	1.30157978786289e-07	0.0605022195836733	0.973174691462624	Bladder
MAPK8	kinase	-4.24290659099639e-08	5.31684208789419e-07	0.936434939645452	0.978518595206809	Bladder
PRKCE	kinase	8.48738906860278e-08	8.84608369586624e-08	0.337906559613025	0.973174691462624	Bladder
SRPK3	kinase	-3.0970927618634e-06	4.9753823504875e-06	0.533976124474374	0.973174691462624	Bladder
TSSK1B	kinase	-0.000495477692350491	0.000764375051172713	0.517216472825049	0.973174691462624	Bladder
CDK15	kinase	-2.18773176307006e-05	4.35650409554461e-05	0.6158179945416	0.973174691462624	Bladder
STK38	kinase	1.18978542688541e-07	1.71387682791849e-07	0.487952333588186	0.973174691462624	Bladder
AURKC	kinase	-6.98124604807252e-06	1.91090072774518e-05	0.715050800577653	0.973174691462624	Bladder
DNAJC6	kinase	-8.50304573005378e-08	5.21146731442573e-07	0.870474009355879	0.973174691462624	Bladder
EIF2AK2	kinase	-3.35605777896886e-07	4.37757009069913e-07	0.443739353812048	0.973174691462624	Bladder
PDIK1L	kinase	2.63867059852613e-06	1.56821505191638e-06	0.0932280928108513	0.973174691462624	Bladder
CSNK1G2	kinase	2.69882518455416e-08	2.07280486018937e-07	0.896471889441553	0.973174691462624	Bladder
TGFBR2	kinase	-5.06740681051704e-08	5.60827637355194e-08	0.366769234972349	0.973174691462624	Bladder
EIF2AK3	kinase	-7.75832238509089e-08	1.60452491693843e-07	0.628983706069514	0.973174691462624	Bladder
SNRK	kinase	-3.73101837932279e-08	2.29694710460666e-07	0.871045671833774	0.973174691462624	Bladder
CDK13	kinase	-2.70854349928011e-07	2.04576623625751e-07	0.186261784463293	0.973174691462624	Bladder
CDK11B	kinase	-2.7858485754086e-07	7.98398112083257e-07	0.727324277551824	0.973174691462624	Bladder
BMPR1B	kinase	2.90775810917549e-09	1.04055129257136e-07	0.977720329127643	0.996585499788545	Bladder
MAST2	kinase	-2.43676753813585e-08	4.99987977140918e-08	0.626264528196593	0.973174691462624	Bladder
STK32B	kinase	-1.02794239999514e-07	3.01032573678067e-07	0.732926143573677	0.973174691462624	Bladder
NADK	kinase	-3.39776027777334e-07	3.32358182910277e-07	0.307243309298741	0.973174691462624	Bladder
CDC42BPA	kinase	1.08483230546814e-07	7.02062798081143e-08	0.123081092899904	0.973174691462624	Bladder
ACVRL1	kinase	2.84910649752191e-06	9.75484646400003e-07	0.00368865356163912	0.230540847602445	Bladder
TRIB3	kinase	9.34634709127655e-08	2.36733127171021e-07	0.693195518579107	0.973174691462624	Bladder
ULK2	kinase	2.86580014609354e-07	3.51877228002929e-07	0.415878600677416	0.973174691462624	Bladder
IKBKE	kinase	-1.64234052158739e-06	7.78466756187032e-07	0.0354991976675994	0.973174691462624	Bladder
IKBKB	kinase	1.65569756022732e-07	1.96741834150296e-07	0.400534236088918	0.973174691462624	Bladder
MPP5	kinase	-4.10111828215197e-07	3.46853294865238e-07	0.237752744907978	0.973174691462624	Bladder
DYRK3	kinase	3.03028829885624e-06	1.67976851591152e-06	0.0719791900820337	0.973174691462624	Bladder
DGKG	kinase	-4.6751033353199e-07	5.52958172845542e-07	0.398349369610626	0.973174691462624	Bladder
GRK7	kinase	-8.41883502457497e-06	4.55046175728773e-05	0.853313820231265	0.973174691462624	Bladder
WEE1	kinase	6.68214561636366e-07	5.96676741455879e-07	0.263426016284824	0.973174691462624	Bladder
PRKCZ	kinase	-7.07964644570611e-09	8.86396778511136e-08	0.936380337582553	0.978518595206809	Bladder
MAPK14	kinase	7.05793906299347e-08	1.26913027589022e-07	0.578434668590581	0.973174691462624	Bladder
NUAK1	kinase	-1.96235101491565e-07	2.03042310334861e-07	0.334386701298351	0.973174691462624	Bladder
PIK3CG	kinase	-1.67168801576996e-06	3.06363855317573e-06	0.585605379439861	0.973174691462624	Bladder
LATS1	kinase	-1.13270423608304e-06	1.97175963306716e-06	0.565974609396857	0.973174691462624	Bladder
AMHR2	kinase	0.000600124881400067	0.000530892919975218	0.258977223715889	0.973174691462624	Bladder
TSSK3	kinase	7.05062068941881e-06	1.82474117033752e-05	0.699411642675702	0.973174691462624	Bladder
PIK3C2B	kinase	2.24325282440501e-07	1.40004695398296e-07	0.109879463435348	0.973174691462624	Bladder
UCKL1	kinase	-1.63252541126609e-08	8.9782762344926e-07	0.985501814738351	0.996996478386231	Bladder
CHKA	kinase	1.64587998215276e-07	1.34885835783593e-07	0.223101753145021	0.973174691462624	Bladder
ULK1	kinase	3.16426270525828e-07	3.55612540736622e-07	0.374100769325266	0.973174691462624	Bladder
DAPK3	kinase	6.59158686794669e-07	5.54380828900029e-07	0.235139864374279	0.973174691462624	Bladder
NEK2	kinase	-1.24969656814394e-06	1.04107790035955e-06	0.230694131704218	0.973174691462624	Bladder
PRKCD	kinase	2.43846741612042e-09	1.83299227053845e-07	0.9893924733902	0.996996478386231	Bladder
PRKAA2	kinase	4.02145904239256e-07	1.58359323522179e-06	0.799667405064988	0.973174691462624	Bladder
TRRAP	kinase	-2.03391093210916e-07	1.46407506153784e-07	0.165535348145894	0.973174691462624	Bladder
SRPK2	kinase	-6.07073972765259e-08	7.20084346555644e-08	0.399695236514544	0.973174691462624	Bladder
ACVR1	kinase	-3.48092724772684e-07	1.72152737317172e-07	0.0438366647217532	0.973174691462624	Bladder
CEACAM21	kinase	-3.62273562592712e-07	1.92351208664457e-06	0.850705218925086	0.973174691462624	Bladder
NEK11	kinase	5.41801771389278e-07	4.08794572218416e-07	0.185801189701372	0.973174691462624	Bladder
DGKE	kinase	-7.09464748948875e-07	1.03574453439412e-06	0.49375003683959	0.973174691462624	Bladder
CDKL5	kinase	-1.90917474141027e-07	5.16752564791737e-07	0.711981714884357	0.973174691462624	Bladder
MARK2	kinase	2.96812250198058e-08	1.67576677805169e-07	0.859502910241079	0.973174691462624	Bladder
FGGY	kinase	-9.51825257417196e-08	1.55793559290763e-07	0.541575193894001	0.973174691462624	Bladder
MPP6	kinase	-2.6975190395388e-07	8.15601372614062e-07	0.741012860184106	0.973174691462624	Bladder
XYLB	kinase	4.2925024189858e-10	3.96202271996088e-07	0.999136098655167	0.999136098655167	Bladder
CD244	kinase	-7.844040080106e-08	3.66562714477762e-07	0.830663834716475	0.973174691462624	Bladder
CDK7	kinase	5.0194396972585e-07	7.34149940077678e-07	0.4945526766527	0.973174691462624	Bladder
CDK9	kinase	-3.25876024538746e-06	2.81630077103956e-06	0.247914187502991	0.973174691462624	Bladder
2	kinase	-4.81408278050746e-07	4.60841082217216e-07	0.296820338282614	0.973174691462624	Bladder
BRSK2	kinase	-2.00731154211084e-07	4.81825450626492e-07	0.677188753156992	0.973174691462624	Bladder
PRKDC	kinase	2.42490995696517e-08	2.84583766116531e-08	0.394670189405639	0.973174691462624	Bladder
SLAMF9	kinase	-2.08265321176652e-05	3.88788634614079e-05	0.592476960833687	0.973174691462624	Bladder
DGKI	kinase	-3.52338707907799e-07	9.89750986215084e-07	0.722036409079015	0.973174691462624	Bladder
GSK3B	kinase	-2.88994678764497e-08	4.04790394973903e-08	0.475679657536699	0.973174691462624	Bladder
ITPKB	kinase	-2.64776935853187e-08	1.14539762491751e-07	0.817303195335113	0.973174691462624	Bladder
SGK2	kinase	-2.93231914513435e-07	4.83414089498327e-07	0.544467659688168	0.973174691462624	Bladder
PRKCI	kinase	5.87207930702497e-08	1.72295851925085e-07	0.733421409827788	0.973174691462624	Bladder
NRBP2	kinase	1.95904120358462e-06	1.5317101609019e-06	0.201636722383785	0.973174691462624	Bladder
VRK1	kinase	6.24051569628749e-08	1.11393641621246e-07	0.575639375291451	0.973174691462624	Bladder
PRKCB	kinase	-7.33755898074447e-08	6.19006145953912e-08	0.236566752373091	0.973174691462624	Bladder
TSSK6	kinase	-1.41665717398473e-05	0.000118881090048643	0.905203302996451	0.973174691462624	Bladder
ITPKA	kinase	1.92506291854404e-07	1.72933013442559e-06	0.911419271675589	0.973738538114946	Bladder
MAST4	kinase	-1.86223311949883e-08	2.68993322788541e-08	0.489149431299727	0.973174691462624	Bladder
AKT1	kinase	-1.28601539680315e-08	1.51533063684235e-07	0.932409284174262	0.978518595206809	Bladder
NEK8	kinase	-2.11103784147916e-06	3.08681270137758e-06	0.494438180636634	0.973174691462624	Bladder
ATM	kinase	-6.30337375406338e-08	4.64570440430673e-07	0.892140609585401	0.973174691462624	Bladder
ETNK1	kinase	-5.3901357341479e-08	1.90964884431894e-07	0.777890624074743	0.973174691462624	Bladder
TTBK2	kinase	-1.03377657405363e-06	1.34402834510138e-06	0.442247235345603	0.973174691462624	Bladder
WNK2	kinase	1.89845184654764e-07	8.50890910306393e-08	0.0262217287622701	0.973174691462624	Bladder
MAPK6	kinase	1.20660933636005e-08	4.83150552308516e-08	0.80291740750728	0.973174691462624	Bladder
MARK4	kinase	-6.5297844808716e-08	8.78462359008242e-08	0.457721206143395	0.973174691462624	Bladder
CSNK1E	kinase	-1.99081860492304e-07	1.34072123377377e-07	0.138355701636587	0.973174691462624	Bladder
DGKB	kinase	-1.15379006414385e-07	2.72213166644973e-07	0.671897451346064	0.973174691462624	Bladder
TAF1L	kinase	-0.000288989219147528	0.000179421995364544	0.108035086705598	0.973174691462624	Bladder
ROCK2	kinase	-4.47585547420535e-09	1.26563204002506e-07	0.971806532031911	0.995703413967122	Bladder
TTBK1	kinase	-1.79962368758207e-06	4.57666935211649e-06	0.694367226506916	0.973174691462624	Bladder
CSNK1G1	kinase	9.08178963567996e-08	1.50773057115663e-07	0.547281068314347	0.973174691462624	Bladder
GAK	kinase	-5.29247354716383e-08	1.47883125946345e-07	0.720618854122019	0.973174691462624	Bladder
SGK3	kinase	-7.53530308238702e-08	3.31278086278917e-07	0.82018020478319	0.973174691462624	Bladder
MPP7	kinase	-7.48745042854104e-08	6.39859676198143e-08	0.242623819292986	0.973174691462624	Bladder
1	kinase	2.6609280693587e-09	2.83559862742637e-09	0.348600525566252	0.973174691462624	Bladder
CDKL2	kinase	2.23432943424515e-06	3.19267613422648e-06	0.484437458748129	0.973174691462624	Bladder
PIP5K1C	kinase	-5.51611554066639e-08	2.61707348971019e-07	0.833170009634906	0.973174691462624	Bladder
LY9	kinase	-5.32726188389334e-07	2.41976488764593e-06	0.825861004391411	0.973174691462624	Bladder
STK32A	kinase	2.71887167904638e-07	8.3316846797976e-07	0.744344724534031	0.973174691462624	Bladder
CEACAM7	kinase	-3.83951172898345e-09	2.75893415871673e-08	0.889388108882785	0.973174691462624	Bladder
PI4K2A	kinase	-1.20676211532819e-07	2.32456741631347e-07	0.603952227680706	0.973174691462624	Bladder
CDC7	kinase	-6.7686674978037e-07	8.2797274934244e-07	0.414126463688531	0.973174691462624	Bladder
CDK4	kinase	1.30247218164088e-07	3.17433879220665e-07	0.681794472366916	0.973174691462624	Bladder
DGKA	kinase	-2.65423833705078e-07	2.05170974450853e-07	0.196519887446887	0.973174691462624	Bladder
PRPS1L1	kinase	-0.000843772466644721	0.00525445840512843	0.872502941144098	0.973174691462624	Bladder
GK2	kinase	-0.00636559605663983	0.0178568725856682	0.721668604848402	0.973174691462624	Bladder
ROCK1	kinase	-5.29997743407927e-08	8.99089097062285e-08	0.55586762766358	0.973174691462624	Bladder
PDK3	kinase	-9.67977055005321e-08	3.33323592628039e-07	0.771658393469959	0.973174691462624	Bladder
MAPK4	kinase	8.31755039227733e-08	1.51427480219294e-07	0.583120170300902	0.973174691462624	Bladder
PIP5K1B	kinase	-1.6166129228256e-07	1.77726010748548e-07	0.363572095123277	0.973174691462624	Bladder
CKMT2	kinase	-5.00578465771718e-06	6.86354555525466e-06	0.466223934315197	0.973174691462624	Bladder
MKNK1	kinase	-3.29946917286685e-07	5.06233531440665e-07	0.514922240534344	0.973174691462624	Bladder
CHUK	kinase	-2.57755581217327e-07	8.99614806641877e-07	0.774628863590337	0.973174691462624	Bladder
PIK3C2A	kinase	5.58071219522168e-08	2.73290980938243e-07	0.838297138830682	0.973174691462624	Bladder
PTK7	kinase	-2.24368801179478e-08	2.63461072327799e-08	0.394930625742629	0.973174691462624	Bladder
IP6K3	kinase	-3.30790311125759e-07	1.4021581131878e-06	0.813618375817791	0.973174691462624	Bladder
NRBP1	kinase	1.61583074283314e-07	5.22437455104887e-07	0.757263118902324	0.973174691462624	Bladder
NUAK2	kinase	-1.18108493932811e-06	9.27165012376962e-07	0.203444711476491	0.973174691462624	Bladder
CD2	kinase	-8.41487312231921e-07	9.80413692541097e-07	0.391238001875294	0.973174691462624	Bladder
MAPKAPK3	kinase	-4.09103276451658e-07	2.20267166512811e-07	0.0639970933307268	0.973174691462624	Bladder
PAPSS1	kinase	-8.8267632910222e-09	7.55080009562741e-08	0.906998812443166	0.973174691462624	Bladder
BRSK1	kinase	-1.80898494629687e-06	1.91848760240364e-06	0.346285506525039	0.973174691462624	Bladder
CSNK1A1	kinase	7.58730235059909e-08	5.12229174649548e-08	0.139326183887698	0.973174691462624	Bladder
PIK3CD	kinase	4.33744485088429e-07	1.99951766547267e-07	0.0306480221280001	0.973174691462624	Bladder
TLK1	kinase	-4.40420543170285e-08	5.11231737948549e-08	0.389481038345884	0.973174691462624	Bladder
MAK	kinase	1.31095823886927e-06	6.12455077315044e-06	0.83061655952827	0.973174691462624	Bladder
DDHD2	lipase	-1.69452869730929e-07	2.25399979626701e-07	0.452617731847416	0.969703506081861	Bladder
CES1	lipase	-4.98624962494905e-09	1.33711386444809e-08	0.709410465710286	0.969703506081861	Bladder
PLCB3	lipase	-2.30177347333751e-07	5.08502388241505e-07	0.651039069963857	0.969703506081861	Bladder
PLCZ1	lipase	3.21005890886107e-05	6.30383424655368e-05	0.610874455074382	0.969703506081861	Bladder
PLA2G4D	lipase	-6.17089353537614e-08	3.54394691457326e-07	0.861854750638479	0.969703506081861	Bladder
PLA1A	lipase	-1.46282933538915e-07	4.9159256190169e-07	0.766185119963573	0.969703506081861	Bladder
PLCG2	lipase	-1.08725246903111e-08	4.30461437349561e-08	0.80072282464634	0.969703506081861	Bladder
LPL	lipase	1.12488724684581e-07	1.2877787523183e-07	0.382905512948707	0.969703506081861	Bladder
LCAT	lipase	2.51133823812372e-05	2.23580980268333e-06	1.18101017378314e-25	5.7869498515374e-24	Bladder
PLCD3	lipase	4.09627020711529e-09	9.23357299347339e-08	0.964637197852949	0.969703506081861	Bladder
NCEH1	lipase	1.05627051461409e-07	8.11708195551491e-08	0.193901498510568	0.969703506081861	Bladder
CES2	lipase	-9.86497822586848e-08	4.1871749268072e-07	0.813862861656134	0.969703506081861	Bladder
ACHE	lipase	-7.75308861787023e-07	2.64426693992773e-06	0.769517373847995	0.969703506081861	Bladder
PLCE1	lipase	1.931746517803e-08	4.76436393641913e-08	0.685356504073705	0.969703506081861	Bladder
AADACL3	lipase	-1.99062630170123e-06	9.53248930159007e-06	0.834690016918257	0.969703506081861	Bladder
PLA2G1B	lipase	-6.56476245226738e-05	0.000207965602708658	0.75241960924371	0.969703506081861	Bladder
PNPLA3	lipase	8.62823255102015e-07	7.11566676868547e-06	0.903548041048064	0.969703506081861	Bladder
PLCB1	lipase	2.85359383573806e-08	4.16887022221189e-08	0.494052612558918	0.969703506081861	Bladder
SEC23IP	lipase	-1.4545635707351e-07	8.418416200078e-07	0.86290833514295	0.969703506081861	Bladder
LIPH	lipase	-1.20522120511325e-08	1.72294762178578e-07	0.944267259677025	0.969703506081861	Bladder
PNLIPRP1	lipase	6.09463675331308e-05	0.00022453089895762	0.786192655865392	0.969703506081861	Bladder
PNPLA5	lipase	-3.57755901756846e-05	0.000104643993061418	0.732620114948031	0.969703506081861	Bladder
DDHD1	lipase	-2.5049334733901e-07	2.56541523391449e-07	0.329440051138962	0.969703506081861	Bladder
LIPF	lipase	2.86792575439953e-07	7.54642725392611e-06	0.969703506081861	0.969703506081861	Bladder
PLCD4	lipase	2.90779240681256e-06	3.05673604873474e-06	0.342035647155126	0.969703506081861	Bladder
PNLIP	lipase	-6.38150702168104e-06	3.50885593559032e-05	0.85577729201253	0.969703506081861	Bladder
PNLIPRP3	lipase	1.00744432790916e-06	1.93765972025045e-06	0.60339894827017	0.969703506081861	Bladder
LIPI	lipase	3.6387003373097e-05	7.81313856439336e-05	0.641670687687981	0.969703506081861	Bladder
LIPJ	lipase	0.00022798717499017	0.000266667095636593	0.393086503337024	0.969703506081861	Bladder
PLCB2	lipase	-2.37110272065734e-07	6.26325658450219e-07	0.705203984493	0.969703506081861	Bladder
PLA2G15	lipase	1.55824765379234e-06	5.86562018342851e-07	0.00820735723643446	0.13405350152843	Bladder
CES3	lipase	1.39812018687787e-06	3.69213861473035e-06	0.705128711984079	0.969703506081861	Bladder
GPCPD1	lipase	4.61135314939132e-08	2.05423497232799e-07	0.822497350438353	0.969703506081861	Bladder
PLCH2	lipase	-8.71099095816258e-08	6.99585712490928e-08	0.21379491937918	0.969703506081861	Bladder
AADACL4	lipase	-1.04302405289773e-06	7.81163805928845e-06	0.893847365783126	0.969703506081861	Bladder
PNPLA1	lipase	1.47348481598673e-06	1.61529321017362e-06	0.362204122486024	0.969703506081861	Bladder
AADACL2	lipase	-9.15087431959554e-07	3.52380622055809e-06	0.795237665293733	0.969703506081861	Bladder
PLA2G4C	lipase	7.84777387453594e-07	1.07167171314931e-06	0.46441558744932	0.969703506081861	Bladder
PLCG1	lipase	1.78426731132902e-08	1.69869163057221e-07	0.916398119663818	0.969703506081861	Bladder
PLCL2	lipase	1.43669294605461e-07	2.15925030461396e-07	0.506196682337455	0.969703506081861	Bladder
PLCH1	lipase	5.76580120807129e-08	1.40363822356523e-07	0.681455520837169	0.969703506081861	Bladder
PLCD1	lipase	4.95230301062693e-07	1.70011451865521e-07	0.0037798990510632	0.0926075267510484	Bladder
PLCL1	lipase	-1.08633506749879e-07	2.03387980897715e-07	0.593553295129638	0.969703506081861	Bladder
PLCB4	lipase	1.52058883744399e-08	8.00978278999205e-08	0.849528950759941	0.969703506081861	Bladder
LIPG	lipase	6.10691667521575e-08	1.92409917904289e-07	0.751111346567533	0.969703506081861	Bladder
LIPA	lipase	-6.63845375912639e-09	2.52821254586777e-08	0.793012355970123	0.969703506081861	Bladder
LIPC	lipase	1.74997444147296e-08	1.48631062677196e-07	0.906332740083251	0.969703506081861	Bladder
PLA2G2E	lipase	-0.000746465795351731	0.00327519525268725	0.81982798989747	0.969703506081861	Bladder
PITPNM3	lipase	-2.26475503813889e-07	2.08032669540393e-07	0.276957288298666	0.969703506081861	Bladder
KDM1B	methyltransferase	-1.10287884326648e-07	2.90714578548511e-07	0.704614230649107	0.953158113763336	Bladder
METTL2B	methyltransferase	-4.55952712510846e-08	1.74535705246903e-06	0.979171564528026	0.993971849710646	Bladder
MECP2	methyltransferase	1.32439026183645e-07	1.05892106929822e-07	0.211770399473835	0.635311198421504	Bladder
NNMT	methyltransferase	4.39062298595759e-08	2.00615657380478e-08	0.0292011002748225	0.471439883574673	Bladder
FASN	methyltransferase	-1.29122196870148e-08	6.97361380296643e-08	0.853198080631128	0.979229850974504	Bladder
TFB2M	methyltransferase	9.93727668953007e-07	1.12111559302287e-06	0.375944661939131	0.780102874924047	Bladder
TRMT5	methyltransferase	-6.58753039839071e-07	6.10102956565884e-06	0.914069990454869	0.979229850974504	Bladder
METTL2A	methyltransferase	2.60157459795771e-06	1.54329867636654e-06	0.0926231381862168	0.471439883574673	Bladder
PCMTD2	methyltransferase	-4.9144217628983e-08	1.75707791115141e-07	0.779856638533638	0.953158113763336	Bladder
TFB1M	methyltransferase	-1.65928469448187e-06	1.00646168670775e-06	0.100002399546143	0.471439883574673	Bladder
COMT	methyltransferase	-5.37841461477739e-08	6.09706866680419e-08	0.378231696932871	0.780102874924047	Bladder
MBD4	methyltransferase	-5.61306353433518e-07	1.9616971851521e-06	0.774923263650509	0.953158113763336	Bladder
TYMS	methyltransferase	-2.4528601862674e-08	2.4371486734778e-07	0.91988258727908	0.979229850974504	Bladder
METTL6	methyltransferase	5.5741635405289e-09	7.37330393426831e-07	0.993971849710646	0.993971849710646	Bladder
PCMTD1	methyltransferase	-1.09463293209913e-07	8.21375585868443e-08	0.183388980279973	0.605183634923911	Bladder
MTFMT	methyltransferase	-2.09584351463821e-06	1.89951594860604e-06	0.270530731627058	0.743959511974409	Bladder
NSUN3	methyltransferase	-4.9437241374285e-07	1.13938642743939e-06	0.664597932845116	0.953158113763336	Bladder
NSUN2	methyltransferase	-1.23979487094408e-07	2.25103576738187e-07	0.582098998393092	0.953158113763336	Bladder
MAOA	methyltransferase	-7.07775790523789e-09	1.96083939648836e-08	0.718321840516404	0.953158113763336	Bladder
IL4I1	methyltransferase	-2.95229546433567e-07	3.57395254373217e-07	0.40925942064682	0.79444475772618	Bladder
PAOX	methyltransferase	1.31056840108911e-06	4.22763989141272e-06	0.756721191061214	0.953158113763336	Bladder
RNMT	methyltransferase	-4.24465829927132e-07	4.10434891816806e-07	0.3016696223843	0.765776733744762	Bladder
METTL3	methyltransferase	-3.01171965036883e-06	3.35189149092109e-06	0.369448378526379	0.780102874924047	Bladder
DOT1L	methyltransferase	3.35346530483071e-07	4.51060986027777e-07	0.457635454282553	0.838998332851347	Bladder
TYW3	methyltransferase	-9.84990571508086e-07	6.31452754845094e-07	0.119573141822926	0.49323921001957	Bladder
PPOX	methyltransferase	-6.2581905242451e-07	1.45289580056496e-06	0.666888354668571	0.953158113763336	Bladder
COQ3	methyltransferase	-3.16544634188648e-06	1.88179695845342e-06	0.0933162735081714	0.471439883574673	Bladder
METTL7A	methyltransferase	2.92912356776006e-07	2.16479990238184e-07	0.176792137839287	0.605183634923911	Bladder
TRMT12	methyltransferase	1.06992950632751e-05	5.11983039985667e-06	0.0372644039055067	0.471439883574673	Bladder
COQ5	methyltransferase	-6.29055895319518e-07	1.02732712628225e-06	0.540669491644889	0.939057538120071	Bladder
KDM1A	methyltransferase	1.48052475919827e-07	7.96304832071797e-08	0.0637212182996975	0.471439883574673	Bladder
ASMTL	methyltransferase	5.29060340345221e-08	4.77977846840952e-07	0.911919490657179	0.979229850974504	Bladder
SMOX	methyltransferase	3.38783617565495e-07	1.83358362539846e-07	0.065384406322186	0.471439883574673	Bladder
ERCC4	nuclease	-1.03414383242281e-06	1.59451760444338e-06	0.51699078185822	0.965375811347039	Bladder
FEN1	nuclease	7.63899600083144e-07	1.0812536316753e-06	0.480289010606626	0.965375811347039	Bladder
OGG1	nuclease	2.32685185007777e-07	5.3457112399385e-07	0.663596201563183	0.965375811347039	Bladder
DIS3	nuclease	-1.3608111033489e-07	4.46129459733791e-07	0.760503776906517	0.965375811347039	Bladder
XRN2	nuclease	-9.67515518155651e-08	1.22129841165347e-07	0.428708746541737	0.965375811347039	Bladder
RNASEH1	nuclease	1.54042420758506e-06	1.74651510081786e-06	0.378303219793101	0.965375811347039	Bladder
CNOT6	nuclease	1.45086039506554e-07	1.38214581839462e-07	0.294477847630428	0.965375811347039	Bladder
AEN	nuclease	1.90111979428385e-07	1.9104615827463e-06	0.920782020285177	0.989795256277875	Bladder
EXOSC10	nuclease	-8.29850962376325e-07	7.00849191656759e-07	0.237085253107821	0.965375811347039	Bladder
DDX1	nuclease	-1.21215764786916e-07	2.18945874672383e-07	0.580136740717952	0.965375811347039	Bladder
WRN	nuclease	-4.26902798352114e-07	3.17496116482101e-07	0.179513259642736	0.965375811347039	Bladder
ELAC2	nuclease	1.04585436556846e-07	3.04491881231269e-07	0.731420045573854	0.965375811347039	Bladder
CNOT6L	nuclease	1.11771152141033e-07	1.47751213849435e-07	0.4498021801211	0.965375811347039	Bladder
RPP38	nuclease	1.59744604486658e-07	6.06226859039439e-07	0.79229503757229	0.965375811347039	Bladder
TDP1	nuclease	3.00090838363363e-07	3.35539412241668e-07	0.371666609438187	0.965375811347039	Bladder
N4BP2	nuclease	-1.09121629145805e-06	1.25087469428885e-06	0.383530045670971	0.965375811347039	Bladder
EXD1	nuclease	-6.34668937860896e-05	8.70517051983416e-05	0.466381579304246	0.965375811347039	Bladder
NTHL1	nuclease	-1.1397770757795e-06	2.11273849296593e-06	0.589854632890931	0.965375811347039	Bladder
MUTYH	nuclease	2.98618505738588e-06	2.24255082800809e-06	0.18374370191684	0.965375811347039	Bladder
RAG1	nuclease	-8.56649265685348e-07	1.07188796323403e-06	0.424647167578759	0.965375811347039	Bladder
MBD4	nuclease	-5.61306353433518e-07	1.9616971851521e-06	0.774923263650509	0.965375811347039	Bladder
ZC3H12C	nuclease	-7.88683036906833e-08	3.40328854814658e-07	0.816856455755187	0.965375811347039	Bladder
TREX1	nuclease	6.09622689024522e-07	1.44576684965077e-05	0.966387214030791	0.990489736451468	Bladder
SND1	nuclease	6.05714208916097e-11	9.10690456701271e-09	0.994696477516698	0.994696477516698	Bladder
FANCM	nuclease	1.04297642480971e-06	3.06572627454967e-06	0.733879158111177	0.965375811347039	Bladder
EDDM3B	nuclease	-0.000973395189669592	0.0031486834491115	0.757372093276465	0.965375811347039	Bladder
HARBI1	nuclease	-1.38419612534242e-05	1.22839565717162e-05	0.260483821119327	0.965375811347039	Bladder
PAN2	nuclease	4.1252285938924e-07	3.57972252613031e-07	0.249844868083586	0.965375811347039	Bladder
DICER1	nuclease	-1.16123123062485e-08	3.08854099966888e-07	0.970026778714877	0.990489736451468	Bladder
APLF	nuclease	-3.68465649903959e-07	6.01961463510628e-07	0.540811249886775	0.965375811347039	Bladder
RNASEL	nuclease	2.56540636539671e-06	3.14660180186272e-06	0.41538546531394	0.965375811347039	Bladder
ERCC1	nuclease	1.34507519036939e-07	1.36082997662608e-07	0.323538759815041	0.965375811347039	Bladder
DBR1	nuclease	1.17084429203435e-05	2.73176249804396e-06	2.27791889560693e-05	0.00207290619500231	Bladder
POP1	nuclease	-1.73242182658689e-06	1.46318610003905e-06	0.237108369992731	0.965375811347039	Bladder
ERCC5	nuclease	1.13641344305734e-06	5.79847649483542e-07	0.050702297429576	0.965375811347039	Bladder
MRPL44	nuclease	2.54465007000948e-06	3.8876321162666e-06	0.513130826669096	0.965375811347039	Bladder
EXOSC7	nuclease	9.82266403455157e-08	2.09246361637898e-07	0.63901577252391	0.965375811347039	Bladder
EME1	nuclease	9.11632182602944e-07	1.35234497871205e-05	0.946287772485441	0.989795256277875	Bladder
XRN1	nuclease	1.91499727127276e-07	1.89156438137204e-07	0.311959960244265	0.965375811347039	Bladder
ZC3H12A	nuclease	3.2391408739074e-07	6.89153902971187e-07	0.63859707117812	0.965375811347039	Bladder
SLK	nuclease	1.12867836254866e-07	1.35508669694125e-07	0.405383377164123	0.965375811347039	Bladder
ERI3	nuclease	8.04124147888674e-08	8.73224706803514e-08	0.357670579183396	0.965375811347039	Bladder
RPP40	nuclease	2.22645843105194e-06	5.04294245656046e-06	0.659087944647065	0.965375811347039	Bladder
DCLRE1C	nuclease	4.05258455617963e-07	4.58149231571286e-07	0.376923806786732	0.965375811347039	Bladder
MAP1S	nuclease	7.87638983875797e-07	1.04791426088159e-06	0.452715074831738	0.965375811347039	Bladder
RAD50	nuclease	-8.04335612125176e-07	3.17407396224149e-07	0.0116521360598915	0.530172190725065	Bladder
PNPT1	nuclease	2.49036018877457e-07	3.78496815826048e-07	0.510939061821671	0.965375811347039	Bladder
ASTE1	nuclease	-4.31265961507928e-06	4.70796753761391e-06	0.360196731394187	0.965375811347039	Bladder
EXO1	nuclease	3.95840447846632e-08	5.54303765918018e-07	0.943105134989983	0.989795256277875	Bladder
PPP1R8	nuclease	-2.23290044221498e-08	8.72918708269856e-07	0.9796052338531	0.990489736451468	Bladder
ENPP2	nuclease	-2.24554877034567e-08	4.08217331387385e-08	0.582564730886434	0.965375811347039	Bladder
DFFA	nuclease	-2.44567367524069e-06	1.7376623203687e-06	0.160064665067787	0.965375811347039	Bladder
POLG	nuclease	1.55790075182362e-07	6.38196548587817e-07	0.807269957528719	0.965375811347039	Bladder
EXD3	nuclease	2.1208071283477e-07	4.77506428316201e-07	0.657178234864945	0.965375811347039	Bladder
RAG2	nuclease	-1.46712528092378e-06	1.52303027435931e-05	0.923306879829894	0.989795256277875	Bladder
RAD51C	nuclease	-2.81226427822736e-06	1.67328304393951e-06	0.0935986689033889	0.965375811347039	Bladder
DCLRE1B	nuclease	-5.00449084979681e-06	5.39105787264118e-06	0.353810332203887	0.965375811347039	Bladder
RNASET2	nuclease	-1.97901612335655e-08	6.03489871929075e-08	0.743135919106382	0.965375811347039	Bladder
DIS3L2	nuclease	-4.43436297632313e-08	8.3536000450034e-08	0.595827214607404	0.965375811347039	Bladder
REXO1	nuclease	-8.77877587023998e-08	6.23247747260943e-07	0.888054620092813	0.989795256277875	Bladder
ELAC1	nuclease	3.53248345140955e-06	5.48109392157233e-06	0.519627569828001	0.965375811347039	Bladder
ISG20L2	nuclease	-2.3588165406823e-06	2.06086494867737e-06	0.253064169726739	0.965375811347039	Bladder
DNASE2B	nuclease	7.78077145785849e-06	6.26783029152342e-05	0.901267748596756	0.989795256277875	Bladder
EXOSC5	nuclease	2.93738110551099e-07	9.85046904007774e-07	0.765706431598206	0.965375811347039	Bladder
RAD1	nuclease	4.568864242588e-07	9.31035471590103e-07	0.623884985945249	0.965375811347039	Bladder
ENPP1	nuclease	-1.16922717955617e-08	4.9125827960469e-08	0.811996930114291	0.965375811347039	Bladder
RNASE3	nuclease	-0.000166882708089831	0.00139148070205965	0.904596983093706	0.989795256277875	Bladder
POLD1	nuclease	-1.75466924879763e-07	4.32516219565661e-07	0.685186677141617	0.965375811347039	Bladder
DIS3L	nuclease	4.24309077899178e-07	9.86511924399103e-07	0.667345208095319	0.965375811347039	Bladder
EXOSC4	nuclease	-1.70708008771755e-06	2.60899455720913e-06	0.513288071042248	0.965375811347039	Bladder
TSEN34	nuclease	2.69680235771575e-07	1.54448712695868e-06	0.861475129364624	0.989795256277875	Bladder
2	nuclease	-4.81408278050746e-07	4.60841082217216e-07	0.296820338282614	0.965375811347039	Bladder
CPSF3	nuclease	3.32684719101393e-07	3.12132532208051e-07	0.287132107058142	0.965375811347039	Bladder
ENPP3	nuclease	-1.56639323626009e-06	4.78573400776707e-06	0.743607385415418	0.965375811347039	Bladder
PNKP	nuclease	2.68887784234582e-07	5.98382371476482e-07	0.653415137049934	0.965375811347039	Bladder
ERI1	nuclease	1.35811244316598e-07	2.60890540854217e-07	0.60295368415114	0.965375811347039	Bladder
DNASE1L3	nuclease	-2.08190793911159e-07	8.22058765184739e-07	0.800200024838827	0.965375811347039	Bladder
RBBP8	nuclease	-4.27096467598191e-08	6.49309103800048e-08	0.511061051677968	0.965375811347039	Bladder
EXOSC8	nuclease	3.83483141348982e-06	2.14850122696965e-06	0.0750317363955233	0.965375811347039	Bladder
PMS2	nuclease	4.65476446572043e-07	8.73729373180701e-07	0.594502556778288	0.965375811347039	Bladder
DNA2	nuclease	2.23719174261642e-06	1.26010817965845e-06	0.0765870611269436	0.965375811347039	Bladder
ZRANB3	nuclease	-7.98878556185977e-08	9.16332633087046e-07	0.930570023565498	0.989795256277875	Bladder
EXOSC9	nuclease	2.34291820103091e-07	1.72114477230693e-06	0.891789982237169	0.989795256277875	Bladder
PGAP1	nuclease	4.01664702289141e-08	1.471008792171e-07	0.784951643995174	0.965375811347039	Bladder
GEN1	nuclease	2.03633838834526e-07	8.10716810728171e-07	0.801804885080455	0.965375811347039	Bladder
TSEN2	nuclease	2.00593073531364e-07	4.93441347596369e-07	0.684577404545248	0.965375811347039	Bladder
1	nuclease	-2.40926724546059e-07	8.48374733265719e-07	0.776566797132038	0.965375811347039	Bladder
ZC3H12B	nuclease	-8.87968275531853e-07	1.52591793313655e-06	0.560943248889553	0.965375811347039	Bladder
REXO4	nuclease	-5.1429913829708e-07	1.0730963541408e-06	0.632009008967395	0.965375811347039	Bladder
ERI2	nuclease	1.6274240128087e-07	2.61195808764873e-07	0.533593148725628	0.965375811347039	Bladder
TATDN2	nuclease	-1.34481877084012e-07	2.44674063603161e-07	0.582872944042763	0.965375811347039	Bladder
CYP4Z1	oxidoreductase	4.58088538084265e-07	2.44199242808054e-06	0.851294024253419	0.942246588416198	Bladder
CYP4F3	oxidoreductase	-2.11368788241847e-07	4.69102585108235e-07	0.652533758362318	0.942246588416198	Bladder
FMO2	oxidoreductase	-1.22808757320983e-07	6.02950982834485e-07	0.838706767850441	0.942246588416198	Bladder
ACAD8	oxidoreductase	1.10198877459285e-06	1.94905834842376e-06	0.572119429974399	0.942246588416198	Bladder
EPX	oxidoreductase	-2.40761237103153e-05	0.000378044613100791	0.949251882472548	0.979455351460311	Bladder
QDPR	oxidoreductase	-6.28684640757805e-07	4.08140875369535e-07	0.124256971564554	0.81730124312327	Bladder
LPO	oxidoreductase	-3.8075541683418e-06	2.37449655646437e-05	0.872684094754963	0.942246588416198	Bladder
GSR	oxidoreductase	1.25037484699209e-07	8.74362077075709e-08	0.153479658279402	0.916839011300639	Bladder
UXS1	oxidoreductase	-3.97812374079424e-08	6.54095387856193e-08	0.543405995874704	0.942246588416198	Bladder
CYP51A1	oxidoreductase	4.0545111637663e-07	2.26808809721572e-07	0.0745863792561516	0.632968880555081	Bladder
HEPH	oxidoreductase	-5.78424226274802e-08	1.67300978728907e-07	0.72971950647181	0.942246588416198	Bladder
ECHDC1	oxidoreductase	-5.26133742543935e-08	1.15694446316434e-07	0.649525732238657	0.942246588416198	Bladder
ALDH1B1	oxidoreductase	-2.54955870590288e-07	6.33774611489186e-07	0.687690069032067	0.942246588416198	Bladder
SESN1	oxidoreductase	3.76142623241851e-07	2.60495855792165e-07	0.149530378417812	0.916839011300639	Bladder
HEPHL1	oxidoreductase	-3.22159833271006e-07	3.8186170560906e-07	0.399362270182594	0.942246588416198	Bladder
HAO2	oxidoreductase	4.46603375243145e-07	2.34095978834123e-05	0.984788491431571	0.991213063185603	Bladder
HSD3B2	oxidoreductase	-4.82737995368662e-05	0.00012244724636317	0.693611201494402	0.942246588416198	Bladder
CYP4F2	oxidoreductase	-2.89025462808376e-07	1.11499753392745e-06	0.795600762503607	0.942246588416198	Bladder
TYW1	oxidoreductase	2.5166354266051e-09	1.52556041259654e-07	0.986846485814742	0.991213063185603	Bladder
AGR3	oxidoreductase	7.5013687965837e-07	9.61252112106338e-07	0.435628432399107	0.942246588416198	Bladder
ACSM2A	oxidoreductase	-3.17674646332422e-05	6.5770329302856e-05	0.629353748922934	0.942246588416198	Bladder
FMO4	oxidoreductase	-3.1870783064097e-06	6.39205207241813e-06	0.618333099494282	0.942246588416198	Bladder
PAOX	oxidoreductase	1.31056840108911e-06	4.22763989141272e-06	0.756721191061214	0.942246588416198	Bladder
ECH1	oxidoreductase	9.07203621361129e-08	1.71030759669282e-07	0.596103889629335	0.942246588416198	Bladder
AKR1C3	oxidoreductase	-8.52163263149696e-10	8.17921460419859e-09	0.917073223666622	0.959334662545269	Bladder
TECR	oxidoreductase	-1.98226989152596e-07	1.27571318320576e-07	0.121004581369348	0.81730124312327	Bladder
SDHA	oxidoreductase	1.45913126839564e-07	1.11315575675566e-07	0.190669773872015	0.942246588416198	Bladder
FDXR	oxidoreductase	7.1549031951138e-09	8.43014607976064e-07	0.993232409325032	0.993232409325032	Bladder
H6PD	oxidoreductase	-1.72772397585263e-07	2.22003101927381e-07	0.436882344105882	0.942246588416198	Bladder
AIFM1	oxidoreductase	4.48841167246085e-07	4.24445037446199e-07	0.290927081595165	0.942246588416198	Bladder
CYP4F11	oxidoreductase	-1.85294834384562e-07	3.04423199460347e-07	0.543082711520018	0.942246588416198	Bladder
SDR42E1	oxidoreductase	-1.85504863611025e-06	1.20993361320214e-06	0.126015610173191	0.81730124312327	Bladder
HDAC8	oxidoreductase	-5.23514161081419e-08	1.47630697306267e-07	0.723066790490173	0.942246588416198	Bladder
ACSS3	oxidoreductase	7.62223987488239e-08	2.71860912694518e-07	0.779335388651052	0.942246588416198	Bladder
DPYD	oxidoreductase	5.49236182702535e-09	2.1098810161538e-08	0.79475283885958	0.942246588416198	Bladder
CYP4B1	oxidoreductase	-7.54719721691555e-09	1.64676663691748e-08	0.646981092094242	0.942246588416198	Bladder
GLDC	oxidoreductase	3.77569740379641e-08	9.68865146628117e-08	0.696961976473577	0.942246588416198	Bladder
SESN3	oxidoreductase	-1.31865168585087e-06	9.68257377747625e-07	0.173996106533157	0.942246588416198	Bladder
IMPDH2	oxidoreductase	-3.54835817834772e-07	6.36863065594073e-07	0.577726140954611	0.942246588416198	Bladder
GLRX3	oxidoreductase	5.24529435559622e-08	1.78009307020099e-07	0.768402254821056	0.942246588416198	Bladder
BBOX1	oxidoreductase	8.8687584712371e-08	3.3834607970211e-07	0.793362149601212	0.942246588416198	Bladder
DHRSX	oxidoreductase	-8.56617873712295e-09	1.05921690422132e-07	0.935583295642722	0.974208294086688	Bladder
ADH6	oxidoreductase	-5.51990978336367e-07	1.49405140526993e-06	0.711979560842859	0.942246588416198	Bladder
CYP3A4	oxidoreductase	-1.80423649945437e-05	3.80230594996674e-05	0.635392476612743	0.942246588416198	Bladder
LDHB	oxidoreductase	1.24191535422571e-08	5.62485547597243e-09	0.027813355439522	0.423406062758692	Bladder
SRD5A1	oxidoreductase	-2.35915229434961e-07	3.56919386055151e-07	0.509005234203091	0.942246588416198	Bladder
CYP27A1	oxidoreductase	7.22714418252371e-07	6.89808486726947e-07	0.295403404757239	0.942246588416198	Bladder
PIPOX	oxidoreductase	-2.38757782388909e-07	6.87000749119484e-07	0.728369795356958	0.942246588416198	Bladder
CD5L	oxidoreductase	-6.15716250265962e-06	1.57887784706684e-05	0.696764163929884	0.942246588416198	Bladder
TKTL2	oxidoreductase	0.000405098622409778	0.00309225763046569	0.895837385512895	0.942246588416198	Bladder
PRDX1	oxidoreductase	-5.67931029704907e-08	3.32418493089427e-08	0.0883169248306153	0.668264731218322	Bladder
CYP4A11	oxidoreductase	-6.47406319320853e-05	0.000141340644917112	0.64716568654941	0.942246588416198	Bladder
ENOX2	oxidoreductase	-1.8705503933139e-07	1.82847093061565e-07	0.306915167494155	0.942246588416198	Bladder
NCF2	oxidoreductase	-4.49208815314019e-07	6.75227274514835e-07	0.506258017869439	0.942246588416198	Bladder
NDUFA8	oxidoreductase	-7.28287903480173e-07	7.20927445859595e-07	0.313000972983835	0.942246588416198	Bladder
ACAD10	oxidoreductase	-6.22179566604084e-08	3.46241253251265e-07	0.857482029453514	0.942246588416198	Bladder
SQLE	oxidoreductase	-2.13139148874674e-07	1.69920011426028e-07	0.21044188710366	0.942246588416198	Bladder
CYP7A1	oxidoreductase	0.00138906262917806	0.000754117695916974	0.066214001825211	0.632968880555081	Bladder
GMDS	oxidoreductase	-8.01400202765587e-08	4.52542863304779e-08	0.0773360804149544	0.632968880555081	Bladder
ALDH1A1	oxidoreductase	-2.29296951197505e-09	5.29858658786442e-09	0.66542704999015	0.942246588416198	Bladder
LBR	oxidoreductase	-3.59440932776705e-07	3.04089601681109e-07	0.237893512604376	0.942246588416198	Bladder
CYP19A1	oxidoreductase	-5.4999917082555e-08	2.51891011311826e-07	0.827268445158878	0.942246588416198	Bladder
EHHADH	oxidoreductase	4.81174991226247e-07	2.18164114921119e-07	0.027978374191103	0.423406062758692	Bladder
ALOXE3	oxidoreductase	-7.46664185319588e-07	2.84451490820869e-06	0.793075800427151	0.942246588416198	Bladder
KDM1B	oxidoreductase	-1.10287884326648e-07	2.90714578548511e-07	0.704614230649107	0.942246588416198	Bladder
RRM1	oxidoreductase	7.01321336934244e-08	1.06307504918838e-07	0.509816718411494	0.942246588416198	Bladder
AKR1D1	oxidoreductase	6.96329338175224e-05	1.07627400742407e-05	2.84916158740707e-10	6.46759680341405e-08	Bladder
DHCR24	oxidoreductase	1.91105238768402e-08	2.27096192610311e-08	0.400557594965799	0.942246588416198	Bladder
PLOD2	oxidoreductase	-3.02731039858708e-08	2.98470652760782e-08	0.311060549979769	0.942246588416198	Bladder
ENOX1	oxidoreductase	2.26731476340771e-08	1.28531999320768e-07	0.86006768659573	0.942246588416198	Bladder
IDH3B	oxidoreductase	-1.30926870370473e-06	1.62125342101445e-06	0.419817010022842	0.942246588416198	Bladder
TDO2	oxidoreductase	1.95640796340299e-06	4.3275298518825e-07	8.10887127500734e-06	0.000613571259808889	Bladder
ECHS1	oxidoreductase	1.06445859606836e-07	1.52577356853699e-07	0.485797310187605	0.942246588416198	Bladder
CYP1A2	oxidoreductase	-2.72237256549942e-08	1.33615016811447e-07	0.838653664811333	0.942246588416198	Bladder
AKR1C4	oxidoreductase	-5.25685208677711e-07	3.24672817597605e-06	0.871456066203146	0.942246588416198	Bladder
LDHC	oxidoreductase	9.27191086142551e-06	6.78789649490373e-06	0.172717196088807	0.942246588416198	Bladder
PXDN	oxidoreductase	-2.03954615102888e-08	3.45672058652327e-08	0.555505611292019	0.942246588416198	Bladder
ACSM5	oxidoreductase	1.2686530976021e-05	3.44524933753517e-05	0.712893151229025	0.942246588416198	Bladder
COX6A1	oxidoreductase	-7.06719937739766e-08	1.02767523279226e-06	0.945207760061141	0.979455351460311	Bladder
FMO3	oxidoreductase	-1.63810024095342e-07	3.34001202971141e-07	0.624084256143164	0.942246588416198	Bladder
HDAC2	oxidoreductase	4.1776749737182e-08	4.83981651486146e-08	0.388547128726846	0.942246588416198	Bladder
CYP27B1	oxidoreductase	-1.36797813799431e-06	6.92978633868424e-06	0.843609729105904	0.942246588416198	Bladder
ALDH1L1	oxidoreductase	-1.52001343065293e-08	2.71685570294469e-08	0.576148239139763	0.942246588416198	Bladder
NOX1	oxidoreductase	-2.97504673757121e-07	7.47708100369719e-07	0.690922845471737	0.942246588416198	Bladder
NDUFS2	oxidoreductase	1.61643673633996e-08	1.09201419959519e-07	0.882398320101271	0.942246588416198	Bladder
CD163L1	oxidoreductase	-1.50867402194078e-07	2.84957954957982e-07	0.596793568093373	0.942246588416198	Bladder
DMBT1	oxidoreductase	-5.48594911553174e-08	1.5723551036813e-07	0.727346496460398	0.942246588416198	Bladder
PTGS2	oxidoreductase	2.07109735197968e-07	3.38608485036698e-07	0.541114518884708	0.942246588416198	Bladder
GPX1	oxidoreductase	2.00477926047772e-06	9.63227802375322e-07	0.0380359700783913	0.507892071046755	Bladder
DUOX1	oxidoreductase	2.00640605430244e-08	1.10279360351272e-07	0.855722474133453	0.942246588416198	Bladder
MDH1	oxidoreductase	-2.89246985232853e-07	2.53906170754661e-07	0.255301227571073	0.942246588416198	Bladder
PYROXD1	oxidoreductase	-1.75332703556501e-06	1.19657782201384e-06	0.143623014608462	0.905622897670027	Bladder
NOX4	oxidoreductase	1.7974682277597e-06	4.70547880320106e-07	0.00015452019350746	0.00584601398769891	Bladder
TXNRD1	oxidoreductase	-4.30042084302006e-10	1.13000477527041e-08	0.969661350426403	0.991213063185603	Bladder
SOD1	oxidoreductase	5.49618995445922e-07	2.62536180422286e-07	0.0369291989599121	0.507892071046755	Bladder
DMGDH	oxidoreductase	3.66741633745581e-06	3.06238480009098e-06	0.231788846580821	0.942246588416198	Bladder
CYP4X1	oxidoreductase	-1.86951036947395e-07	9.30698232016538e-07	0.840900150044432	0.942246588416198	Bladder
NSDHL	oxidoreductase	1.54098445373859e-07	2.76714734730121e-07	0.577914732960206	0.942246588416198	Bladder
CYP1B1	oxidoreductase	-1.84043148824226e-08	4.39734470642305e-08	0.675780812289305	0.942246588416198	Bladder
SMOX	oxidoreductase	3.38783617565495e-07	1.83358362539846e-07	0.065384406322186	0.632968880555081	Bladder
CYP4V2	oxidoreductase	8.10337691749694e-07	8.495979422983e-07	0.340761881711495	0.942246588416198	Bladder
PXDNL	oxidoreductase	2.32100168004799e-06	1.50908751136198e-06	0.124829303115847	0.81730124312327	Bladder
CYP3A5	oxidoreductase	-2.66023469182195e-07	2.45768497811226e-07	0.279715463672388	0.942246588416198	Bladder
ACSS1	oxidoreductase	2.56265033306309e-07	1.91058599039862e-07	0.180581632288696	0.942246588416198	Bladder
ACADVL	oxidoreductase	1.59040029097962e-07	1.47458568069712e-07	0.281437763210299	0.942246588416198	Bladder
MAOA	oxidoreductase	-7.07775790523789e-09	1.96083939648836e-08	0.718321840516404	0.942246588416198	Bladder
CYP46A1	oxidoreductase	-5.93521717095073e-06	1.66967489967354e-05	0.722422428999615	0.942246588416198	Bladder
COX5A	oxidoreductase	-2.96413695789834e-07	3.21893291333793e-07	0.357682464793889	0.942246588416198	Bladder
NDUFA9	oxidoreductase	7.7915756829689e-08	2.20107506146065e-07	0.723531845762964	0.942246588416198	Bladder
MSRA	oxidoreductase	7.64313334513165e-08	1.12392212024169e-07	0.496868836919959	0.942246588416198	Bladder
CYP4A22	oxidoreductase	-0.000525325465564013	0.000512788607745116	0.306238064272548	0.942246588416198	Bladder
CYP27C1	oxidoreductase	1.91891934200112e-08	8.92975078254257e-07	0.982866167236062	0.991213063185603	Bladder
BLVRA	oxidoreductase	-1.28372173309894e-07	2.1219418523262e-07	0.545536108004752	0.942246588416198	Bladder
GLUD1	oxidoreductase	7.47024825176451e-08	1.06008012954663e-07	0.481411999724898	0.942246588416198	Bladder
PRSS12	oxidoreductase	1.12399267013496e-06	2.12809175016425e-07	2.09884022630079e-07	2.38218365685139e-05	Bladder
GLYR1	oxidoreductase	-1.10001621182721e-07	3.42739561768126e-07	0.748416069479093	0.942246588416198	Bladder
PTGS1	oxidoreductase	-1.2696931683896e-08	9.76266986065827e-08	0.896587062105281	0.942246588416198	Bladder
GPX7	oxidoreductase	-5.87550832888298e-07	2.36421014096008e-06	0.803859564412477	0.942246588416198	Bladder
PRDX6	oxidoreductase	-4.50638501934701e-08	1.71142622825725e-07	0.792444937700154	0.942246588416198	Bladder
CYP4F12	oxidoreductase	-1.51506047987461e-07	2.25968334901178e-07	0.502939275992522	0.942246588416198	Bladder
AKR1E2	oxidoreductase	2.02388268835389e-06	1.48201192774425e-06	0.172816250150061	0.942246588416198	Bladder
HDAC1	oxidoreductase	-5.00593478312558e-08	9.68119218559077e-08	0.605385138662732	0.942246588416198	Bladder
SARDH	oxidoreductase	-4.43495737634497e-07	7.55275658732058e-07	0.55740010880388	0.942246588416198	Bladder
HACL1	oxidoreductase	-3.02336899110678e-07	8.65655077665358e-07	0.72707809939092	0.942246588416198	Bladder
AIFM2	oxidoreductase	-9.11616179509076e-08	4.13346606264962e-07	0.825558244830964	0.942246588416198	Bladder
COQ6	oxidoreductase	-3.77554896704764e-06	4.32422492820973e-06	0.383119919797701	0.942246588416198	Bladder
GPD1L	oxidoreductase	-2.20492959125254e-08	5.46946576676973e-08	0.68706316968022	0.942246588416198	Bladder
HSD11B2	oxidoreductase	-2.29823826138396e-07	1.15909623228948e-06	0.842927178587357	0.942246588416198	Bladder
SESN2	oxidoreductase	5.77822695368514e-07	6.68683465065599e-07	0.388036045343759	0.942246588416198	Bladder
DHRS9	oxidoreductase	-1.89371224977614e-07	3.31962088886576e-07	0.568683391109983	0.942246588416198	Bladder
ACSM2B	oxidoreductase	2.56989740957467e-05	9.17414695627984e-05	0.779526214498816	0.942246588416198	Bladder
GFOD1	oxidoreductase	-3.91759318622283e-07	4.35160064763419e-07	0.368516957504024	0.942246588416198	Bladder
IDH3A	oxidoreductase	-6.71511513702875e-08	2.86964483513463e-07	0.815099851728572	0.942246588416198	Bladder
RDH16	oxidoreductase	-2.53551629113803e-06	4.2007096969045e-06	0.54645426960443	0.942246588416198	Bladder
WWOX	oxidoreductase	-3.45062594854928e-08	3.49790646132702e-08	0.324487946564478	0.942246588416198	Bladder
HSD17B2	oxidoreductase	1.89114906139961e-07	4.42160996692977e-08	2.3675624021168e-05	0.00134359166320128	Bladder
ALDH1L2	oxidoreductase	1.21266759712431e-07	4.27886968071786e-07	0.777009323228772	0.942246588416198	Bladder
ACAD11	oxidoreductase	1.0992359869763e-07	2.15085481105688e-07	0.609582357511486	0.942246588416198	Bladder
ACAD9	oxidoreductase	2.35620747230272e-07	2.95496350949257e-07	0.425704108314187	0.942246588416198	Bladder
ALDH9A1	oxidoreductase	-3.19097532510029e-07	2.45723875729106e-07	0.194823108337084	0.942246588416198	Bladder
IL4I1	oxidoreductase	-2.95229546433567e-07	3.57395254373217e-07	0.40925942064682	0.942246588416198	Bladder
FOXRED1	oxidoreductase	3.21795869813586e-07	1.77536913695103e-06	0.856257958765631	0.942246588416198	Bladder
RRM2	oxidoreductase	-6.10353771333679e-09	2.45419572091891e-08	0.803721020688246	0.942246588416198	Bladder
MPO	oxidoreductase	-2.0979253546875e-05	4.76536592447492e-05	0.659996178512044	0.942246588416198	Bladder
HSD3B1	oxidoreductase	3.8480875244351e-07	2.08883518629918e-06	0.853932205027333	0.942246588416198	Bladder
HADHA	oxidoreductase	-5.82966707716051e-08	5.99453597342213e-08	0.331386789927204	0.942246588416198	Bladder
PPOX	oxidoreductase	-6.2581905242451e-07	1.45289580056496e-06	0.666888354668571	0.942246588416198	Bladder
DHDH	oxidoreductase	-3.35408814384488e-06	6.45587412973084e-06	0.603669096016938	0.942246588416198	Bladder
CRYL1	oxidoreductase	8.99521616280462e-08	9.35827248547096e-08	0.337025571418266	0.942246588416198	Bladder
ALOX15	oxidoreductase	1.88390482083114e-06	3.09028951544564e-06	0.542456566760331	0.942246588416198	Bladder
NNT	oxidoreductase	1.29170168762371e-07	9.66386985454327e-08	0.182097593433707	0.942246588416198	Bladder
NARF	oxidoreductase	3.5881056346751e-08	1.78425118102098e-07	0.840722868148156	0.942246588416198	Bladder
AKR1B15	oxidoreductase	-6.78422070695639e-07	1.00371540407263e-06	0.499484970131645	0.942246588416198	Bladder
TECRL	oxidoreductase	-0.000224651226093315	0.000359447454762988	0.532331034981892	0.942246588416198	Bladder
CTHRC1	oxidoreductase	-1.09329812688399e-07	4.02141401765094e-07	0.785861910108964	0.942246588416198	Bladder
PLOD3	oxidoreductase	-3.30005481800971e-07	3.47350747963412e-07	0.34264907577466	0.942246588416198	Bladder
MSR1	oxidoreductase	5.23485370834808e-09	1.92039672790901e-08	0.785306244683501	0.942246588416198	Bladder
DUOX2	oxidoreductase	1.15038451099636e-07	1.18194618276999e-07	0.330989609648227	0.942246588416198	Bladder
FMO5	oxidoreductase	-2.07237404320691e-07	7.35860151289843e-07	0.778374799820577	0.942246588416198	Bladder
CARNS1	oxidoreductase	1.44096597218735e-05	1.46505833493948e-05	0.325924293132931	0.942246588416198	Bladder
CYBB	oxidoreductase	-1.39382164620392e-07	1.58348805548176e-07	0.379263441562087	0.942246588416198	Bladder
CYP3A7	oxidoreductase	-5.36321627354946e-07	1.24394851703176e-06	0.666593792513051	0.942246588416198	Bladder
ME1	oxidoreductase	-1.30777445010156e-08	4.47142910386021e-08	0.770075148439607	0.942246588416198	Bladder
ACOX1	oxidoreductase	-2.61697709831959e-08	4.29400207692194e-08	0.542570021149642	0.942246588416198	Bladder
LDHD	oxidoreductase	7.52193466848296e-06	4.0815474770097e-06	0.0660760300087802	0.632968880555081	Bladder
GPX3	oxidoreductase	-1.58852447633972e-08	5.78509333458934e-08	0.783772527375687	0.942246588416198	Bladder
MDH1B	oxidoreductase	2.50620722354277e-06	1.48463387076252e-05	0.866030956047556	0.942246588416198	Bladder
GPD1	oxidoreductase	-7.45988535270845e-07	2.20982714924198e-06	0.735857153628763	0.942246588416198	Bladder
CERCAM	oxidoreductase	-5.12470016023755e-08	1.47589552428521e-07	0.728602432144221	0.942246588416198	Bladder
DHCR7	oxidoreductase	4.31347801327455e-09	1.36047413356345e-07	0.974722448152384	0.991213063185603	Bladder
HDAC11	oxidoreductase	-1.97134042391273e-07	3.33830563653761e-07	0.555172240587005	0.942246588416198	Bladder
ACSM4	oxidoreductase	0.00106496309041807	0.0015280544700171	0.486241832670448	0.942246588416198	Bladder
NOX5	oxidoreductase	-4.83996919980881e-06	3.10321281686323e-06	0.119624232162112	0.81730124312327	Bladder
DHRS11	oxidoreductase	-3.51591057326591e-06	1.99361243510709e-06	0.078559108889377	0.632968880555081	Bladder
NDUFS1	oxidoreductase	-1.29768011771995e-07	2.74370561124142e-07	0.636493326865507	0.942246588416198	Bladder
GPD2	oxidoreductase	-3.23918935033942e-08	6.82917613194543e-08	0.635531285258745	0.942246588416198	Bladder
ADH1B	oxidoreductase	-6.85549126171602e-08	1.83620846880069e-07	0.709083997309086	0.942246588416198	Bladder
CYP26B1	oxidoreductase	-1.75309699661158e-07	4.61525611365342e-07	0.704258152495022	0.942246588416198	Bladder
ALDH16A1	oxidoreductase	7.84101504868166e-07	6.13525982102588e-07	0.201976263668978	0.942246588416198	Bladder
FOXRED2	oxidoreductase	1.38079478884476e-06	5.83348912463565e-07	0.0184040625488346	0.321363246045035	Bladder
ALOX5	oxidoreductase	-6.44907132122738e-08	3.62500945845296e-08	0.0759852941379175	0.632968880555081	Bladder
CBR4	oxidoreductase	5.39788659278058e-08	1.17334469541296e-07	0.645733673926808	0.942246588416198	Bladder
ACOX2	oxidoreductase	4.33881518630724e-06	4.2054080007013e-06	0.30282077193379	0.942246588416198	Bladder
CYP7B1	oxidoreductase	-3.57021801391062e-07	4.02462450711525e-07	0.37555767886629	0.942246588416198	Bladder
CD163	oxidoreductase	5.10730030452691e-07	1.4966987896113e-07	0.000709168608894724	0.0229973248884432	Bladder
ACSF2	oxidoreductase	3.61960831054124e-07	8.65311050208455e-08	3.53274793074223e-05	0.00160386756055697	Bladder
CYP26A1	oxidoreductase	-1.42855477838642e-06	6.07910934167931e-06	0.814332674821538	0.942246588416198	Bladder
GAPDH	oxidoreductase	1.57356235665688e-08	2.5976760692268e-08	0.545016646335167	0.942246588416198	Bladder
CYP3A43	oxidoreductase	-3.82527661889348e-06	1.24373236588866e-05	0.758572779624436	0.942246588416198	Bladder
CPOX	oxidoreductase	3.53321967657163e-06	1.75358021094743e-06	0.0445829125156049	0.56224006339124	Bladder
CD6	oxidoreductase	-2.10225567303115e-07	3.72540191372074e-07	0.572861825999056	0.942246588416198	Bladder
ALDH8A1	oxidoreductase	3.84614398332112e-05	1.32440736084679e-05	0.00388641052562388	0.0802013808469656	Bladder
TP53I3	oxidoreductase	1.55888355680286e-06	8.90744935806745e-07	0.0808638657977857	0.632968880555081	Bladder
RDH8	oxidoreductase	-1.32156408217005e-05	9.28170216033244e-05	0.886848008999346	0.942246588416198	Bladder
ILVBL	oxidoreductase	1.25633583916718e-06	6.81880674724979e-07	0.0661427161954192	0.632968880555081	Bladder
ACSM3	oxidoreductase	7.96585582960628e-08	6.83478910860813e-08	0.244511387943834	0.942246588416198	Bladder
SDR9C7	oxidoreductase	-2.65184057698214e-06	6.24558664935262e-06	0.671359023448216	0.942246588416198	Bladder
TKTL1	oxidoreductase	-1.21166681724096e-07	4.42133788636597e-07	0.784186753524552	0.942246588416198	Bladder
ALDH1A2	oxidoreductase	-6.62751574751046e-10	3.50694984169199e-09	0.850201796279561	0.942246588416198	Bladder
CYP24A1	oxidoreductase	1.7576270045538e-09	9.4955195196932e-08	0.985241107373956	0.991213063185603	Bladder
ADH7	oxidoreductase	-8.4925790005855e-08	1.93957363225746e-07	0.661723778524273	0.942246588416198	Bladder
ZADH2	oxidoreductase	3.72627174111276e-06	1.20069665967643e-06	0.00204780985139256	0.0516503151406791	Bladder
NDUFB9	oxidoreductase	-3.96863783149369e-08	6.06057396359449e-08	0.512951608890926	0.942246588416198	Bladder
PRODH	oxidoreductase	-3.93008665782406e-07	4.18880938398493e-07	0.348685721973877	0.942246588416198	Bladder
L2HGDH	oxidoreductase	-8.03234860269894e-07	7.4480030463328e-07	0.281475079669873	0.942246588416198	Bladder
ME3	oxidoreductase	1.82901150791298e-08	8.41622637985121e-08	0.828069213454625	0.942246588416198	Bladder
QSOX1	oxidoreductase	1.65294101581787e-07	6.44102602003183e-08	0.0106403284818766	0.201279547115498	Bladder
GAPDHS	oxidoreductase	-1.49167833247735e-05	0.000101509082885235	0.883244787297425	0.942246588416198	Bladder
GLUD2	oxidoreductase	-1.49188585009782e-05	2.21351532095888e-05	0.500704450170407	0.942246588416198	Bladder
ACOX3	oxidoreductase	5.56603528317202e-07	1.65825034353444e-07	0.000864110663512977	0.0245191400771807	Bladder
PRDX2	oxidoreductase	-1.02116941289667e-07	7.21311831311647e-07	0.887489503145772	0.942246588416198	Bladder
PAM	oxidoreductase	1.2551254930284e-08	1.30683158052326e-08	0.337412703502867	0.942246588416198	Bladder
KDM1A	oxidoreductase	1.48052475919827e-07	7.96304832071797e-08	0.0637212182996975	0.632968880555081	Bladder
TPO	oxidoreductase	-4.48040158627051e-07	1.10442209234954e-06	0.685194228643503	0.942246588416198	Bladder
IYD	oxidoreductase	3.16241800055911e-06	1.06864146065381e-06	0.00326546839758554	0.0741261326251918	Bladder
DLD	oxidoreductase	-3.35370283477354e-07	1.90033467652258e-07	0.0783554734838439	0.632968880555081	Bladder
ADH1A	oxidoreductase	1.53605559459253e-05	5.55695266868133e-05	0.782366824445404	0.942246588416198	Bladder
ALOX12	oxidoreductase	-9.33572858256471e-07	1.42687110955422e-06	0.513304794845343	0.942246588416198	Bladder
PGD	oxidoreductase	8.90885835619257e-09	5.57556647466892e-08	0.87313134839279	0.942246588416198	Bladder
NDUFB5	oxidoreductase	-6.61000886503611e-08	3.71601705589518e-07	0.858907487078031	0.942246588416198	Bladder
HGD	oxidoreductase	-1.7525800774902e-07	9.28105675692144e-07	0.850317896466613	0.942246588416198	Bladder
CP	oxidoreductase	9.5742864567093e-09	3.3961836981317e-08	0.778154861951731	0.942246588416198	Bladder
HPD	oxidoreductase	-9.42161047448749e-07	3.17395866667926e-06	0.766740836967406	0.942246588416198	Bladder
CAT	oxidoreductase	-2.21941056869096e-08	1.65676983412232e-07	0.893500995104859	0.942246588416198	Bladder
PRDX4	oxidoreductase	1.91039319069876e-07	2.83706516945858e-07	0.501098217191468	0.942246588416198	Bladder
NOX3	oxidoreductase	-1.69255884505383e-05	0.000124232942072131	0.891698996639318	0.942246588416198	Bladder
FASN	oxidoreductase	-1.29122196870148e-08	6.97361380296643e-08	0.853198080631128	0.942246588416198	Bladder
CYP4Z1	oxygenase	4.58088538084265e-07	2.44199242808054e-06	0.851294024253419	0.904499900769258	Bladder
CYP4F3	oxygenase	-2.11368788241847e-07	4.69102585108235e-07	0.652533758362318	0.904499900769258	Bladder
CYP4A22	oxygenase	-0.000525325465564013	0.000512788607745116	0.306238064272548	0.904499900769258	Bladder
CYP27C1	oxygenase	1.91891934200112e-08	8.92975078254257e-07	0.982866167236062	0.985241107373956	Bladder
FMO2	oxygenase	-1.22808757320983e-07	6.02950982834485e-07	0.838706767850441	0.904499900769258	Bladder
CYP26B1	oxygenase	-1.75309699661158e-07	4.61525611365342e-07	0.704258152495022	0.904499900769258	Bladder
PLOD2	oxygenase	-3.02731039858708e-08	2.98470652760782e-08	0.311060549979769	0.904499900769258	Bladder
FOXRED2	oxygenase	1.38079478884476e-06	5.83348912463565e-07	0.0184040625488346	0.312869063330188	Bladder
PTGS1	oxygenase	-1.2696931683896e-08	9.76266986065827e-08	0.896587062105281	0.933182452395292	Bladder
ALOX5	oxygenase	-6.44907132122738e-08	3.62500945845296e-08	0.0759852941379175	0.645875000172299	Bladder
CYP4F12	oxygenase	-1.51506047987461e-07	2.25968334901178e-07	0.502939275992522	0.904499900769258	Bladder
CYP7B1	oxygenase	-3.57021801391062e-07	4.02462450711525e-07	0.37555767886629	0.904499900769258	Bladder
CYP51A1	oxygenase	4.0545111637663e-07	2.26808809721572e-07	0.0745863792561516	0.645875000172299	Bladder
TDO2	oxygenase	1.95640796340299e-06	4.3275298518825e-07	8.10887127500734e-06	0.000206776217512687	Bladder
CYP1A2	oxygenase	-2.72237256549942e-08	1.33615016811447e-07	0.838653664811333	0.904499900769258	Bladder
COQ6	oxygenase	-3.77554896704764e-06	4.32422492820973e-06	0.383119919797701	0.904499900769258	Bladder
CYP4F2	oxygenase	-2.89025462808376e-07	1.11499753392745e-06	0.795600762503607	0.904499900769258	Bladder
CYP26A1	oxygenase	-1.42855477838642e-06	6.07910934167931e-06	0.814332674821538	0.904499900769258	Bladder
CYP3A43	oxygenase	-3.82527661889348e-06	1.24373236588866e-05	0.758572779624436	0.904499900769258	Bladder
FMO3	oxygenase	-1.63810024095342e-07	3.34001202971141e-07	0.624084256143164	0.904499900769258	Bladder
FMO4	oxygenase	-3.1870783064097e-06	6.39205207241813e-06	0.618333099494282	0.904499900769258	Bladder
CYP19A1	oxygenase	-5.4999917082555e-08	2.51891011311826e-07	0.827268445158878	0.904499900769258	Bladder
CYP27B1	oxygenase	-1.36797813799431e-06	6.92978633868424e-06	0.843609729105904	0.904499900769258	Bladder
CYP46A1	oxygenase	-5.93521717095073e-06	1.66967489967354e-05	0.722422428999615	0.904499900769258	Bladder
ALOXE3	oxygenase	-7.46664185319588e-07	2.84451490820869e-06	0.793075800427151	0.904499900769258	Bladder
CYP24A1	oxygenase	1.7576270045538e-09	9.4955195196932e-08	0.985241107373956	0.985241107373956	Bladder
ALOX15	oxygenase	1.88390482083114e-06	3.09028951544564e-06	0.542456566760331	0.904499900769258	Bladder
PTGS2	oxygenase	2.07109735197968e-07	3.38608485036698e-07	0.541114518884708	0.904499900769258	Bladder
DCT	oxygenase	-8.26969268902996e-05	0.000155783271744103	0.595817914494205	0.904499900769258	Bladder
CTHRC1	oxygenase	-1.09329812688399e-07	4.02141401765094e-07	0.785861910108964	0.904499900769258	Bladder
CYP4F11	oxygenase	-1.85294834384562e-07	3.04423199460347e-07	0.543082711520018	0.904499900769258	Bladder
PLOD3	oxygenase	-3.30005481800971e-07	3.47350747963412e-07	0.34264907577466	0.904499900769258	Bladder
CYP4B1	oxygenase	-7.54719721691555e-09	1.64676663691748e-08	0.646981092094242	0.904499900769258	Bladder
FMO5	oxygenase	-2.07237404320691e-07	7.35860151289843e-07	0.778374799820577	0.904499900769258	Bladder
CYP3A7	oxygenase	-5.36321627354946e-07	1.24394851703176e-06	0.666593792513051	0.904499900769258	Bladder
PAM	oxygenase	1.2551254930284e-08	1.30683158052326e-08	0.337412703502867	0.904499900769258	Bladder
CYP4X1	oxygenase	-1.86951036947395e-07	9.30698232016538e-07	0.840900150044432	0.904499900769258	Bladder
CYP1B1	oxygenase	-1.84043148824226e-08	4.39734470642305e-08	0.675780812289305	0.904499900769258	Bladder
BBOX1	oxygenase	8.8687584712371e-08	3.3834607970211e-07	0.793362149601212	0.904499900769258	Bladder
TYR	oxygenase	0.000354756036978808	5.77600805590736e-05	1.95715489915961e-09	9.98148998571402e-08	Bladder
CYP3A4	oxygenase	-1.80423649945437e-05	3.80230594996674e-05	0.635392476612743	0.904499900769258	Bladder
CYP27A1	oxygenase	7.22714418252371e-07	6.89808486726947e-07	0.295403404757239	0.904499900769258	Bladder
CERCAM	oxygenase	-5.12470016023755e-08	1.47589552428521e-07	0.728602432144221	0.904499900769258	Bladder
ALOX12	oxygenase	-9.33572858256471e-07	1.42687110955422e-06	0.513304794845343	0.904499900769258	Bladder
CYP4V2	oxygenase	8.10337691749694e-07	8.495979422983e-07	0.340761881711495	0.904499900769258	Bladder
CYP4A11	oxygenase	-6.47406319320853e-05	0.000141340644917112	0.64716568654941	0.904499900769258	Bladder
HGD	oxygenase	-1.7525800774902e-07	9.28105675692144e-07	0.850317896466613	0.904499900769258	Bladder
CYP3A5	oxygenase	-2.66023469182195e-07	2.45768497811226e-07	0.279715463672388	0.904499900769258	Bladder
SQLE	oxygenase	-2.13139148874674e-07	1.69920011426028e-07	0.21044188710366	0.904499900769258	Bladder
CYP7A1	oxygenase	0.00138906262917806	0.000754117695916974	0.066214001825211	0.645875000172299	Bladder
HPD	oxygenase	-9.42161047448749e-07	3.17395866667926e-06	0.766740836967406	0.904499900769258	Bladder
PTPRF	phosphatase	1.62506549163421e-08	1.42978852291949e-08	0.256390328665368	0.98320596849508	Bladder
ENPP1	phosphatase	-1.16922717955617e-08	4.9125827960469e-08	0.811996930114291	0.98320596849508	Bladder
ENPP2	phosphatase	-2.24554877034567e-08	4.08217331387385e-08	0.582564730886434	0.98320596849508	Bladder
TPTE	phosphatase	2.40483941199273e-06	1.61889979640488e-06	0.138199160307714	0.957507150735538	Bladder
PTPRE	phosphatase	-6.34040631838128e-08	8.42537786042931e-08	0.452167679928534	0.98320596849508	Bladder
PPP2R3A	phosphatase	-1.08659845437123e-07	1.80017845034186e-07	0.546445231593947	0.98320596849508	Bladder
MTMR2	phosphatase	1.38695086238597e-07	1.8437660419021e-07	0.452347080149878	0.98320596849508	Bladder
PPP2R2D	phosphatase	-8.1341720226091e-08	2.82242199637636e-07	0.773343117706553	0.98320596849508	Bladder
PPM1A	phosphatase	2.26944654223245e-07	3.53471209886376e-07	0.521208579017706	0.98320596849508	Bladder
ALPP	phosphatase	3.765725180877e-07	5.02789993292374e-07	0.4543147286407	0.98320596849508	Bladder
ALPI	phosphatase	-8.51028823311059e-06	6.16553777602992e-05	0.89028569343412	0.98320596849508	Bladder
ALPL	phosphatase	-1.88254845272442e-08	7.19834979062682e-08	0.79382127647066	0.98320596849508	Bladder
INPP5B	phosphatase	-5.94179726578612e-08	4.90286309030822e-07	0.903600663828898	0.98320596849508	Bladder
PPM1J	phosphatase	-5.78142950521684e-06	1.16398257199656e-05	0.619675806385264	0.98320596849508	Bladder
PPP2R3C	phosphatase	-4.42824613404356e-07	1.1525236474977e-06	0.701016775284394	0.98320596849508	Bladder
ENPP7	phosphatase	-0.000528325938990793	0.000693258190512169	0.446451377984935	0.98320596849508	Bladder
TPTE2	phosphatase	4.27135037586282e-05	4.70771897810603e-05	0.364786222531381	0.98320596849508	Bladder
PSPH	phosphatase	3.82222560171453e-08	4.16282328967569e-07	0.926888179281965	0.98320596849508	Bladder
PPM1B	phosphatase	-6.29080224992205e-08	2.33705848163153e-07	0.787931949068388	0.98320596849508	Bladder
ENPP6	phosphatase	-5.85420662281879e-08	1.49946506034857e-06	0.96887626195731	0.989712310601553	Bladder
INPP5A	phosphatase	5.92201090398402e-09	7.39503962814143e-08	0.936212701286303	0.98320596849508	Bladder
PTPRH	phosphatase	-2.42896915670171e-07	9.76269878185257e-07	0.803641466768422	0.98320596849508	Bladder
OCRL	phosphatase	-3.34227609706152e-09	2.09883936773246e-07	0.987302583390661	0.993612233195326	Bladder
SGPP2	phosphatase	1.63349579259873e-07	2.70372421411579e-07	0.546073840645295	0.98320596849508	Bladder
ENPP3	phosphatase	-1.56639323626009e-06	4.78573400776707e-06	0.743607385415418	0.98320596849508	Bladder
PTPRT	phosphatase	8.92358213982578e-08	1.13720262950441e-07	0.433092919769294	0.98320596849508	Bladder
MTM1	phosphatase	-5.59081591236417e-07	7.09791398755892e-07	0.431352613767458	0.98320596849508	Bladder
PPP1CA	phosphatase	-6.41472626401341e-08	1.56642908043172e-07	0.682381009351686	0.98320596849508	Bladder
PTPRC	phosphatase	1.13780055972417e-09	1.42030979322007e-07	0.993612233195326	0.993612233195326	Bladder
CDC25A	phosphatase	-2.38984797999921e-07	8.41375834303179e-07	0.776525234861861	0.98320596849508	Bladder
SBF1	phosphatase	-9.02280137498079e-08	2.73642661516222e-07	0.74177580006869	0.98320596849508	Bladder
PPP4R1	phosphatase	1.17275177095363e-08	7.95616834966595e-08	0.882888775106525	0.98320596849508	Bladder
PTEN	phosphatase	-4.34969946106167e-07	2.02713193376136e-07	0.0324904568511139	0.757597007118615	Bladder
DUT	phosphatase	1.15182335645159e-07	7.96610215014208e-07	0.885106413533816	0.98320596849508	Bladder
PPM1L	phosphatase	9.55898382458178e-08	1.48524816537651e-07	0.520204124857074	0.98320596849508	Bladder
MTMR12	phosphatase	-7.80840365562102e-08	2.26574857586019e-07	0.730553838581433	0.98320596849508	Bladder
NT5DC3	phosphatase	1.40575127077432e-07	3.44112072323697e-07	0.683112207414965	0.98320596849508	Bladder
PDXP	phosphatase	-8.4829487548205e-07	2.42676595828889e-06	0.726853205555015	0.98320596849508	Bladder
PTPRJ	phosphatase	1.91545744963907e-07	1.15120832574879e-07	0.0969163692076903	0.957507150735538	Bladder
ENPP5	phosphatase	-3.9747111107536e-07	3.25910117059161e-06	0.90299364145517	0.98320596849508	Bladder
PDP1	phosphatase	-1.41571604092393e-07	1.60690604133671e-07	0.378832221336307	0.98320596849508	Bladder
ENTPD7	phosphatase	3.09656147518861e-07	1.58291903186229e-07	0.0511278379049115	0.757597007118615	Bladder
MFN2	phosphatase	-3.14669023919358e-07	2.13395733053491e-07	0.1411063169505	0.957507150735538	Bladder
MTMR11	phosphatase	-1.05409613726002e-06	3.09990040857321e-06	0.734002109054777	0.98320596849508	Bladder
PPP1CB	phosphatase	-8.11721231883112e-08	4.23221932723817e-08	0.0558229373666348	0.757597007118615	Bladder
PPM1D	phosphatase	-1.78745299824276e-07	4.92717883004381e-07	0.716963806795081	0.98320596849508	Bladder
PPP2R3B	phosphatase	8.09491292127786e-07	2.70120219016666e-07	0.00289719984238531	0.137616992513302	Bladder
PPP2R5C	phosphatase	-8.12782676552489e-08	6.97120540643593e-08	0.244338721727046	0.98320596849508	Bladder
PTPRD	phosphatase	4.8934796229265e-08	3.25432978862014e-08	0.133446307123096	0.957507150735538	Bladder
CTDP1	phosphatase	4.12038902787602e-08	2.61976028970031e-07	0.875102046938635	0.98320596849508	Bladder
PPP2R2C	phosphatase	-1.8912093506672e-08	4.53253368901041e-08	0.676716182624804	0.98320596849508	Bladder
PTPRS	phosphatase	-1.9543685299283e-08	3.92685144281013e-08	0.618971525739143	0.98320596849508	Bladder
PPP2R5B	phosphatase	4.01747812253817e-07	1.45447263367182e-06	0.782524185396128	0.98320596849508	Bladder
PPM1K	phosphatase	-1.8130193735108e-06	2.10720544554804e-06	0.390085428943771	0.98320596849508	Bladder
PFKFB2	phosphatase	-3.70060516049645e-08	2.17787971444514e-07	0.865160051676056	0.98320596849508	Bladder
PTPRU	phosphatase	-1.50691154503069e-08	4.66827798011639e-08	0.747015515725258	0.98320596849508	Bladder
MTMR1	phosphatase	2.17339405987007e-07	2.96129114910243e-07	0.463415363705049	0.98320596849508	Bladder
PPP2R1A	phosphatase	-2.88165436632803e-08	4.9514813141662e-08	0.560906754004559	0.98320596849508	Bladder
ILKAP	phosphatase	1.04091078207034e-07	5.89071161426253e-07	0.859829869672294	0.98320596849508	Bladder
SYNJ2	phosphatase	-2.18904594221458e-07	2.04151270448016e-07	0.284241973561787	0.98320596849508	Bladder
PPM1F	phosphatase	7.98604768118332e-07	2.93999014770191e-07	0.00688479738123701	0.218018583739172	Bladder
PTPRK	phosphatase	-1.79038181534933e-08	1.99198601838215e-08	0.36929996147441	0.98320596849508	Bladder
PPP2R2A	phosphatase	5.06530754048588e-07	1.24277163209435e-07	5.52497704155771e-05	0.00524872818947982	Bladder
PPP2R2B	phosphatase	-1.68126303475864e-09	2.30173170879143e-08	0.941807822453182	0.98320596849508	Bladder
PPTC7	phosphatase	-2.92315006164158e-07	3.42058283768396e-07	0.393293306219654	0.98320596849508	Bladder
TAB1	phosphatase	1.02632570000814e-06	8.40489951629556e-07	0.222760525054291	0.98320596849508	Bladder
MFN1	phosphatase	4.48560531731625e-07	6.29715303987232e-07	0.476677130336004	0.98320596849508	Bladder
DUSP11	phosphatase	-4.47648781040663e-07	1.18481334575612e-06	0.705761596744193	0.98320596849508	Bladder
RNGTT	phosphatase	-4.13310741457437e-08	1.14987577144234e-07	0.71945461312603	0.98320596849508	Bladder
IMPA2	phosphatase	1.50862911343307e-07	1.20806699405728e-07	0.212464656269887	0.98320596849508	Bladder
ENTPD3	phosphatase	3.55806187357519e-08	1.60290908677268e-07	0.824445571912778	0.98320596849508	Bladder
MTMR4	phosphatase	6.76210492854198e-07	4.11531811656504e-07	0.101130832458015	0.957507150735538	Bladder
PPP2R5E	phosphatase	1.05609326901976e-07	1.62387948533558e-07	0.515835451915905	0.98320596849508	Bladder
NUDT7	phosphatase	9.38305323791359e-07	6.17338777623001e-06	0.879269335697342	0.98320596849508	Bladder
PTPN9	phosphatase	-7.46431198015868e-07	3.7967315289174e-07	0.0499865838916631	0.757597007118615	Bladder
PDP2	phosphatase	-6.58277626579617e-06	4.30674185294342e-06	0.127177461221914	0.957507150735538	Bladder
PPP2R1B	phosphatase	1.7918228286354e-07	4.56189895324266e-07	0.694689625238689	0.98320596849508	Bladder
MTMR3	phosphatase	-6.17539844739564e-08	8.35279805724837e-08	0.460142549035186	0.98320596849508	Bladder
PPM1E	phosphatase	-9.56571046659676e-08	3.38962940257183e-07	0.77793104168751	0.98320596849508	Bladder
PFKFB3	phosphatase	1.68513353164366e-08	3.67725246523852e-08	0.647013482297188	0.98320596849508	Bladder
MTMR7	phosphatase	2.59965597629031e-06	2.17402617806185e-06	0.232485725047769	0.98320596849508	Bladder
PTPRM	phosphatase	-9.77305554197403e-09	1.05649136642662e-08	0.35549435721869	0.98320596849508	Bladder
SYNJ1	phosphatase	-1.12810606763616e-06	9.6535285799653e-07	0.243257836510788	0.98320596849508	Bladder
PTPRG	phosphatase	-8.50548906000684e-08	5.63572387731855e-08	0.132028792163389	0.957507150735538	Bladder
PPP2R5D	phosphatase	-6.30202911439675e-07	4.82771003776514e-07	0.192505921821849	0.98320596849508	Bladder
PPP2R5A	phosphatase	-1.91789620392925e-08	1.38970208023577e-07	0.890303242123968	0.98320596849508	Bladder
NT5C2	phosphatase	-2.35742552129967e-09	1.41506852781185e-08	0.867772719666426	0.98320596849508	Bladder
MTMR10	phosphatase	-2.57556639315576e-07	3.30644483575226e-07	0.436464326223594	0.98320596849508	Bladder
SBF2	phosphatase	-3.50298093607432e-08	9.3150878294536e-08	0.707074244200606	0.98320596849508	Bladder
NT5DC2	phosphatase	2.26019409154584e-08	2.96594498173076e-07	0.939293935697705	0.98320596849508	Bladder
MTMR6	phosphatase	-3.41273446539235e-08	6.96924587676946e-07	0.960968666358284	0.989712310601553	Bladder
PTPRZ1	phosphatase	-6.67598286973404e-08	5.91890795697306e-08	0.26002987845639	0.98320596849508	Bladder
PPM1G	phosphatase	5.23937656518529e-08	2.4118924367786e-07	0.828138309986495	0.98320596849508	Bladder
ENTPD8	phosphatase	-1.53300154577352e-07	1.0822011680284e-06	0.887422614543983	0.98320596849508	Bladder
PFKFB1	phosphatase	-1.59919940327741e-05	1.84464555857442e-05	0.386490058237945	0.98320596849508	Bladder
MASP2	protease	-3.23414717734906e-05	3.09405170633681e-05	0.296520612708992	0.944748109951093	Bladder
NAPSA	protease	2.38596969704614e-06	1.04813747480152e-05	0.8200423395962	0.944748109951093	Bladder
CAPN5	protease	-2.55009400328681e-08	3.70328912789319e-08	0.491469681875823	0.944748109951093	Bladder
REN	protease	-6.67196399431363e-08	2.18053445703377e-07	0.759779107918677	0.944748109951093	Bladder
CASP7	protease	-2.8220722893486e-07	2.9132119296324e-07	0.333268377902663	0.944748109951093	Bladder
SERHL2	protease	-2.59687673246841e-06	5.10280993692925e-06	0.611093027755912	0.944748109951093	Bladder
PRSS12	protease	1.12399267013496e-06	2.12809175016425e-07	2.09884022630079e-07	1.0704085154134e-05	Bladder
OTUD4	protease	-1.4470777869864e-07	1.92896519981229e-07	0.453581961314939	0.944748109951093	Bladder
ADAMTS4	protease	4.71949833532908e-07	5.243748635688e-07	0.3686450985525	0.944748109951093	Bladder
CPA3	protease	-5.34559943226212e-07	7.11361124981245e-07	0.452814036184899	0.944748109951093	Bladder
MBTPS2	protease	-6.53313615215307e-07	5.62395281655791e-07	0.246060054015472	0.944748109951093	Bladder
CPA5	protease	2.21818387510759e-06	7.62958711530339e-06	0.771403974793192	0.944748109951093	Bladder
HGF	protease	-3.05006991149148e-07	4.93444828689392e-07	0.536846903014582	0.944748109951093	Bladder
APEH	protease	-5.69879094560312e-07	4.26046587594515e-07	0.181781865240252	0.944748109951093	Bladder
CTSO	protease	-6.56139972626896e-07	3.69038566262243e-07	0.0761625127168196	0.77685762971156	Bladder
CTSG	protease	-3.89241368477387e-06	8.77844150738129e-06	0.657710037721969	0.944748109951093	Bladder
UCHL1	protease	-6.63573920123194e-08	1.43543333027305e-07	0.644129115956706	0.944748109951093	Bladder
CELA3B	protease	-1.790670174739e-05	8.17011719922856e-05	0.826626144650935	0.944748109951093	Bladder
CAPN1	protease	-6.9566082574733e-08	3.86294478058729e-08	0.0724730331508501	0.77685762971156	Bladder
PLAT	protease	-3.95724087415005e-09	1.38357782955761e-08	0.775013553763473	0.944748109951093	Bladder
GGTLC2	protease	-8.81375136436861e-06	2.82100058493456e-05	0.754872680361508	0.944748109951093	Bladder
ADAMTS10	protease	-2.81416816849434e-06	3.23290993796194e-06	0.384558930182655	0.944748109951093	Bladder
CPA1	protease	-3.34843676280212e-06	2.04473908665355e-05	0.870003252569702	0.944748109951093	Bladder
CAPN6	protease	-1.67743015273005e-07	4.55460512596605e-07	0.712847990221643	0.944748109951093	Bladder
CAPN3	protease	5.47830020829482e-07	6.33790864423797e-07	0.387898671865479	0.944748109951093	Bladder
SENP5	protease	5.3161110447361e-07	3.24107613495495e-07	0.101737564011829	0.944748109951093	Bladder
ADAMTS15	protease	-2.16723682667949e-07	5.12107682326729e-06	0.966264605899671	0.982648212845146	Bladder
PLAU	protease	-3.0773920871991e-08	9.1516861207408e-08	0.736846028206363	0.944748109951093	Bladder
PGPEP1	protease	4.8077750078353e-07	3.8285936951113e-07	0.209932434728015	0.944748109951093	Bladder
AGA	protease	-1.66248146691777e-06	2.47447695628274e-06	0.502063092855903	0.944748109951093	Bladder
OVCH1	protease	3.04664599654472e-05	9.51328171462024e-05	0.748943404942221	0.944748109951093	Bladder
CTSK	protease	-9.72888215642353e-09	5.23171764959634e-08	0.852569993434648	0.944748109951093	Bladder
RCE1	protease	-2.51360791025374e-06	4.07929071294871e-06	0.538118666260981	0.944748109951093	Bladder
ADAMTS13	protease	-9.57073957149428e-07	1.8269605664209e-06	0.600662974468149	0.944748109951093	Bladder
CFLAR	protease	-1.42898642593979e-07	1.2579608403192e-07	0.256650634583941	0.944748109951093	Bladder
YME1L1	protease	7.79985561146984e-08	2.09716331519207e-07	0.710144849833209	0.944748109951093	Bladder
PRCP	protease	-3.67049300686859e-08	2.66542310605994e-08	0.169252843060326	0.944748109951093	Bladder
THOP1	protease	-5.75830799077378e-08	2.79726242349185e-07	0.837008030513736	0.944748109951093	Bladder
PAN2	protease	4.1252285938924e-07	3.57972252613031e-07	0.249844868083586	0.944748109951093	Bladder
PARL	protease	3.90900123107608e-07	2.84437618943878e-07	0.170115062893756	0.944748109951093	Bladder
CTSB	protease	1.28221777564337e-08	1.26678945228618e-08	0.312059750262173	0.944748109951093	Bladder
CPB1	protease	-1.14427924796471e-08	1.099638946855e-07	0.917173863845574	0.954609531757639	Bladder
BAP1	protease	-7.14730480789737e-06	2.81817969555297e-06	0.0115848189210859	0.16113429953874	Bladder
CAPN2	protease	2.12563531986031e-08	2.04916718915136e-08	0.300210286830559	0.944748109951093	Bladder
TINAG	protease	-4.08852418454059e-07	2.50927684675249e-06	0.870650218974537	0.944748109951093	Bladder
UQCRC2	protease	-1.47688412681163e-07	1.79216162461285e-07	0.410381681155792	0.944748109951093	Bladder
CTSF	protease	1.41983454358517e-06	1.79854698278978e-06	0.430322466972798	0.944748109951093	Bladder
UCHL5	protease	-1.22085056462503e-07	2.68118468845896e-07	0.649109892460659	0.944748109951093	Bladder
ADAMTS6	protease	-2.93507241227919e-07	2.63795023644142e-07	0.266529013484689	0.944748109951093	Bladder
SCPEP1	protease	-5.50927563245848e-08	6.33317975969806e-08	0.384869213969332	0.944748109951093	Bladder
RHBDF1	protease	2.21390922169372e-06	6.24041595002081e-07	0.000434359230216562	0.00949385174616199	Bladder
CPO	protease	-9.41504863778594e-06	3.52232069534707e-05	0.789377427047987	0.944748109951093	Bladder
LPA	protease	-2.2840432483659e-06	2.47956668259895e-06	0.357525226426326	0.944748109951093	Bladder
CELA2B	protease	-5.46851584679128e-05	0.0001978836825315	0.782420912380543	0.944748109951093	Bladder
HABP2	protease	-4.2560831852773e-07	1.44246917342791e-06	0.768103503207542	0.944748109951093	Bladder
MSR1	protease	5.23485370834808e-09	1.92039672790901e-08	0.785306244683501	0.944748109951093	Bladder
CNDP1	protease	1.0536670061441e-06	2.42698646993214e-06	0.664414598909519	0.944748109951093	Bladder
EPHX3	protease	2.47711963883502e-06	1.25575516058761e-06	0.0492227453666806	0.627590003425178	Bladder
RHBDF2	protease	1.30898316691951e-06	3.06893144488661e-07	2.49034519740992e-05	0.000762045630407437	Bladder
HTRA3	protease	-4.55191440357845e-08	5.92948853211426e-08	0.443130410554471	0.944748109951093	Bladder
CASP2	protease	3.56311816563062e-07	4.89025087369018e-07	0.466659376529505	0.944748109951093	Bladder
PREP	protease	-4.06930168456613e-08	5.31733082341739e-08	0.444546639043961	0.944748109951093	Bladder
DPP4	protease	-5.67388390637608e-08	1.7102467148651e-07	0.740244304984422	0.944748109951093	Bladder
ZMPSTE24	protease	4.45530090758119e-08	2.19302626170706e-07	0.839114337392279	0.944748109951093	Bladder
PAPLN	protease	-3.18059014420992e-07	3.30767905350038e-07	0.336838404227012	0.944748109951093	Bladder
USP31	protease	5.2274763033063e-08	1.11771584318838e-07	0.640257109439744	0.944748109951093	Bladder
DPP8	protease	2.80209889864456e-07	7.58396415695503e-07	0.711966416652556	0.944748109951093	Bladder
ADAMTS9	protease	-1.80125906363936e-07	2.00672810147775e-07	0.369929469849201	0.944748109951093	Bladder
PLG	protease	2.13145522982074e-06	1.29216920133769e-05	0.869064696359933	0.944748109951093	Bladder
CPVL	protease	-2.29011890259662e-08	3.85332751965397e-08	0.552629980974222	0.944748109951093	Bladder
USP43	protease	-3.71412407359723e-07	7.43665799497645e-07	0.617745815384583	0.944748109951093	Bladder
PMPCA	protease	1.67998589029018e-06	6.05994536647537e-07	0.00582473649055797	0.0969490207464371	Bladder
GGTLC1	protease	-1.11595012826356e-05	9.81610294795254e-05	0.909543594444005	0.954609531757639	Bladder
CPA2	protease	-2.82708175019618e-06	1.06544751656178e-05	0.790881542456247	0.944748109951093	Bladder
IDE	protease	-8.20053833915934e-08	2.94538475922661e-07	0.780832816678362	0.944748109951093	Bladder
ADAMTS2	protease	-4.17721785785877e-09	9.88558319180318e-08	0.966315823661132	0.982648212845146	Bladder
ADAMTS12	protease	-9.74713728723283e-08	2.05891479460517e-07	0.636176035145196	0.944748109951093	Bladder
ADAMTS17	protease	-6.64984393090062e-08	2.30834634498344e-07	0.773434931856268	0.944748109951093	Bladder
CASP9	protease	-7.84258069537683e-08	7.08463660733904e-07	0.911910607218817	0.954609531757639	Bladder
F12	protease	1.65530439874789e-06	3.31771615985198e-06	0.618101716149275	0.944748109951093	Bladder
C1S	protease	-8.15865400935069e-09	1.14490987505725e-08	0.476504267319509	0.944748109951093	Bladder
ASRGL1	protease	-2.07370808078993e-07	3.47718746681929e-07	0.551259495483226	0.944748109951093	Bladder
CAPN12	protease	-3.59532646253807e-07	3.35102293673159e-07	0.283956150020315	0.944748109951093	Bladder
CD5L	protease	-6.15716250265962e-06	1.57887784706684e-05	0.696764163929884	0.944748109951093	Bladder
PRTN3	protease	-0.00042551220696176	0.000797028877872357	0.593723742503077	0.944748109951093	Bladder
CAPN13	protease	-4.46525419226756e-08	2.51737638346277e-07	0.859301154813201	0.944748109951093	Bladder
BACE2	protease	-2.43089130492078e-08	3.44929151830706e-08	0.481372349719786	0.944748109951093	Bladder
LMLN	protease	-1.57492129175151e-07	5.17205887654951e-07	0.760899849387691	0.944748109951093	Bladder
PKD2L1	protease	8.96067513077957e-07	1.2664331860204e-05	0.943627674129861	0.975506987445059	Bladder
ADAMTSL3	protease	-1.99996074269691e-07	3.17871340449753e-07	0.52959226538838	0.944748109951093	Bladder
EPHX4	protease	8.90825988613364e-07	3.01299498467382e-06	0.767641039533473	0.944748109951093	Bladder
ADAMTS7	protease	-1.17238618997967e-07	2.22588107294679e-07	0.598687148824292	0.944748109951093	Bladder
TASP1	protease	1.15170805715337e-06	1.62278138296338e-07	5.77909662224168e-12	8.84201783202976e-10	Bladder
CTRL	protease	1.59589910663337e-05	2.47667197452872e-05	0.519700554891408	0.944748109951093	Bladder
SENP1	protease	-1.65113530501426e-07	3.45443558020939e-07	0.632926858534845	0.944748109951093	Bladder
FAP	protease	-1.49706802669925e-07	1.31511076995863e-07	0.255646924700209	0.944748109951093	Bladder
MST1	protease	-5.8224615942975e-06	5.90293100869711e-06	0.324544436521329	0.944748109951093	Bladder
ATP6V1A	protease	-2.5145515834211e-08	1.8675984657528e-07	0.892963011318189	0.954609531757639	Bladder
RHBDD1	protease	-1.57307236169144e-07	3.36816970107257e-07	0.640723156531334	0.944748109951093	Bladder
CPB2	protease	-5.63147744808377e-06	1.53752210070645e-05	0.714356049338434	0.944748109951093	Bladder
ADAMTSL1	protease	7.51321468286308e-08	6.76386557904823e-08	0.267322285863658	0.944748109951093	Bladder
PKD1L1	protease	7.29628840079185e-08	2.65916642823617e-07	0.783931252222363	0.944748109951093	Bladder
DPP9	protease	3.71678862124868e-08	1.79008917369409e-07	0.835621604779081	0.944748109951093	Bladder
PMPCB	protease	-6.17135681534823e-07	4.58884242073078e-07	0.179426378778285	0.944748109951093	Bladder
ADAMTS18	protease	-9.13335069045379e-07	1.34919628446087e-06	0.498827635435802	0.944748109951093	Bladder
THSD4	protease	-2.10240691438978e-08	2.72798219766877e-08	0.441346988824196	0.944748109951093	Bladder
CASP8	protease	4.141804445877e-07	5.86802835549078e-07	0.480704425200408	0.944748109951093	Bladder
ADAMTS3	protease	-5.85432986453246e-07	6.70948098970474e-07	0.383430226053272	0.944748109951093	Bladder
SENP3	protease	-9.81864123315691e-07	1.01207436126797e-06	0.332553530194287	0.944748109951093	Bladder
NLN	protease	2.35948316327212e-07	1.28491491844171e-07	0.0670504407483478	0.77685762971156	Bladder
CTSD	protease	-9.96678718104362e-09	2.67758864368993e-08	0.709917300344716	0.944748109951093	Bladder
PRSS36	protease	-3.46700874549229e-06	1.42896092909301e-05	0.808419762330027	0.944748109951093	Bladder
GZMM	protease	1.66315232769386e-06	1.08211291869261e-05	0.877927241214034	0.945935689477093	Bladder
ADAMTSL4	protease	-3.7925308591112e-07	3.41587296766684e-07	0.267546029328863	0.944748109951093	Bladder
ADAMTS5	protease	7.55470881633334e-07	1.31902548778248e-06	0.567133876848877	0.944748109951093	Bladder
CD163	protease	5.10730030452691e-07	1.4966987896113e-07	0.000709168608894724	0.0135628496451116	Bladder
UCHL3	protease	4.90566913860771e-08	2.56464245328095e-07	0.848401917993498	0.944748109951093	Bladder
GGT1	protease	-3.82661819867371e-07	7.38377841881172e-07	0.604570617783051	0.944748109951093	Bladder
HPR	protease	-1.62822070548746e-05	4.6759276328145e-05	0.727861739246428	0.944748109951093	Bladder
GGH	protease	-9.00620398079016e-09	3.81776899013446e-08	0.813628341348817	0.944748109951093	Bladder
DPP3	protease	-1.12339630977134e-07	4.01835554289477e-07	0.779953782745249	0.944748109951093	Bladder
CAPN9	protease	1.82211947487215e-07	5.35830361976454e-07	0.733992062795762	0.944748109951093	Bladder
GGT7	protease	-1.36276728839495e-08	4.57003623562473e-07	0.976225675506289	0.982648212845146	Bladder
MASP1	protease	-2.31181234207864e-07	5.98682571614788e-07	0.699589411952477	0.944748109951093	Bladder
PITRM1	protease	-1.45750511409025e-07	1.94110101207775e-07	0.453172014465292	0.944748109951093	Bladder
CASP4	protease	1.06245730715195e-06	2.38204808051236e-07	1.06309230254175e-05	0.00040663280572222	Bladder
ADAMTS20	protease	-1.10918000139746e-06	2.59400091205154e-06	0.669174904723037	0.944748109951093	Bladder
DPP6	protease	-1.80796772395974e-08	6.63197141338568e-08	0.785289639382526	0.944748109951093	Bladder
ADAMTS8	protease	1.00761857464169e-05	1.71507026793963e-06	8.85793847924804e-09	6.77632293662475e-07	Bladder
HGFAC	protease	-2.12856626094315e-05	4.68951509748056e-05	0.650145854697532	0.944748109951093	Bladder
DPP10	protease	-7.57774560726483e-08	9.9290059835997e-08	0.445794961519697	0.944748109951093	Bladder
PSEN1	protease	3.91094452403055e-07	1.42515615181442e-07	0.0063365373036887	0.0969490207464371	Bladder
ELANE	protease	-4.86712679556385e-05	0.00028950487558714	0.866574005873383	0.944748109951093	Bladder
CD6	protease	-2.10225567303115e-07	3.72540191372074e-07	0.572861825999056	0.944748109951093	Bladder
EPHX2	protease	5.53218092795099e-08	4.79564727443902e-07	0.908218524436648	0.954609531757639	Bladder
CPA6	protease	-2.59143515488372e-07	5.28183135930126e-07	0.623953827688683	0.944748109951093	Bladder
PKDREJ	protease	1.70981550561891e-06	0.000120079283603533	0.988646308238832	0.988646308238832	Bladder
TINAGL1	protease	1.72556228450102e-09	4.70175114973677e-08	0.970742048049543	0.982648212845146	Bladder
CAPN10	protease	-2.20963797262232e-07	7.47224112320249e-07	0.767601663994735	0.944748109951093	Bladder
ADAMTS19	protease	-1.20068072831411e-07	2.58068484040875e-07	0.641998994482132	0.944748109951093	Bladder
CTSC	protease	-1.21838483184828e-08	7.98248814765968e-09	0.127714069511583	0.944748109951093	Bladder
CPA4	protease	7.35809777663569e-08	2.98506467908471e-07	0.805422958689946	0.944748109951093	Bladder
ADAMTS14	protease	-2.03457794516888e-07	2.28993858473595e-07	0.374809476813658	0.944748109951093	Bladder
CASP1	protease	-7.69297961469575e-07	1.2224768520551e-06	0.52951283251836	0.944748109951093	Bladder
CD163L1	protease	-1.50867402194078e-07	2.84957954957982e-07	0.596793568093373	0.944748109951093	Bladder
F2	protease	-4.26055331777927e-07	2.34462097037562e-06	0.855896908732038	0.944748109951093	Bladder
DMBT1	protease	-5.48594911553174e-08	1.5723551036813e-07	0.727346496460398	0.944748109951093	Bladder
CASP5	protease	1.36994062541451e-05	1.7322582155421e-05	0.429502000854707	0.944748109951093	Bladder
ADAMTS16	protease	-9.90344875592134e-08	3.27187992197788e-07	0.762287053991187	0.944748109951093	Bladder
PKD2	protease	-4.0840097276731e-07	2.95405499495181e-07	0.167580897675997	0.944748109951093	Bladder
PRSS16	protease	5.78471577769861e-07	2.31499092848645e-06	0.802806925500203	0.944748109951093	Bladder
CNDP2	protease	-1.53033712373529e-08	8.10243779039144e-08	0.85028691299428	0.944748109951093	Bladder
PRRG4	protease	2.12925696044573e-06	5.83879728822228e-07	0.000300413707189073	0.00766054953332136	Bladder
SPTLC1	transaminase	5.60468562645832e-08	6.30238122231847e-08	0.374374267757989	0.81605989098157	Bladder
GFPT1	transaminase	3.79591454694282e-08	6.37385197792919e-08	0.55181363772202	0.81605989098157	Bladder
SPTLC3	transaminase	-2.1157552677627e-09	1.24064647686792e-07	0.986402253827803	0.986402253827803	Bladder
GFPT2	transaminase	-5.69829630900061e-08	1.41085551181872e-07	0.686508261767026	0.81605989098157	Bladder
ACCSL	transaminase	-0.000656867007189212	0.00186868012627509	0.725386569761396	0.81605989098157	Bladder
BCAT1	transaminase	2.20523305790609e-08	2.31179095143142e-08	0.340702638451863	0.81605989098157	Bladder
BCAT2	transaminase	4.03310698123658e-08	1.09406414842845e-07	0.712593133281405	0.81605989098157	Bladder
AADAT	transaminase	-7.57339520926897e-07	9.62350899079205e-07	0.4317630508101	0.81605989098157	Bladder
SPTLC2	transaminase	1.80881123440727e-07	1.18047840611804e-07	0.126240513815762	0.81605989098157	Bladder
HPSE	glycosidase	1.28554295414271e-06	9.11436459630288e-07	0.158714193538571	0.904780328366402	Breast
HYAL2	glycosidase	1.61481526087046e-06	1.05574250945912e-06	0.126442132131659	0.904780328366402	Breast
NTHL1	glycosidase	-1.02403971937381e-07	7.31314898248273e-07	0.888666590953608	0.947911030350515	Breast
MPG	glycosidase	2.19751069432868e-07	4.06950264497268e-07	0.589320295610737	0.904780328366402	Breast
HPSE2	glycosidase	9.36092210688224e-09	1.52256625181256e-07	0.950988211771051	0.950988211771051	Breast
SPAM1	glycosidase	-3.05922291634583e-05	9.67645571774661e-05	0.751953472644182	0.904780328366402	Breast
LCTL	glycosidase	-2.13091626286024e-06	6.07831583983671e-06	0.725979435504102	0.904780328366402	Breast
MUTYH	glycosidase	-2.03603591942703e-06	1.86647591443877e-06	0.275602810832455	0.904780328366402	Breast
HEXB	glycosidase	6.54646605164135e-09	2.384550660069e-08	0.78372870294496	0.904780328366402	Breast
HEXA	glycosidase	-1.9185322489066e-08	7.26176465725304e-08	0.791682787320601	0.904780328366402	Breast
LCT	glycosidase	-2.09677662939667e-06	2.11443107606128e-06	0.321606973514346	0.904780328366402	Breast
CD38	glycosidase	-1.70755565080491e-07	2.24333216121572e-07	0.446734668811726	0.904780328366402	Breast
KLB	glycosidase	2.59854521049735e-07	7.85636741127764e-07	0.740897373760874	0.904780328366402	Breast
KL	glycosidase	-8.55770665671505e-07	1.03407659141942e-06	0.408110773806041	0.904780328366402	Breast
MANBA	glycosidase	-4.73983136441555e-08	4.50447778413733e-08	0.292938595454965	0.904780328366402	Breast
AGL	glycosidase	6.2285491933694e-09	1.93343473338288e-08	0.747406548645472	0.904780328366402	Breast
GBP5	Gprotein	-3.04661744272802e-08	1.18773308737106e-07	0.797611995696713	0.968242268799362	Breast
GSPT2	Gprotein	1.3087037955957e-06	7.5473649527361e-06	0.862372944397124	0.968242268799362	Breast
DNM1L	Gprotein	1.28823418909996e-08	3.66546207160845e-08	0.725322974679097	0.968242268799362	Breast
GNAZ	Gprotein	-9.31184934793843e-08	1.8482066111084e-07	0.614490235936641	0.968242268799362	Breast
RALB	Gprotein	-1.59834487364087e-08	6.47359801543403e-08	0.805034474548012	0.968242268799362	Breast
EIF5B	Gprotein	-3.39726020467737e-09	2.14360346279064e-08	0.874107603777202	0.968242268799362	Breast
OLA1	Gprotein	2.68302788508942e-08	1.39984649034287e-08	0.0555649462787996	0.488589828202506	Breast
GNA13	Gprotein	-2.24738116947631e-09	3.2516332144787e-08	0.944911479788871	0.971908950639982	Breast
GBP3	Gprotein	4.73208324430255e-08	1.66050618010255e-07	0.775719495496384	0.968242268799362	Breast
TUFM	Gprotein	-2.22439876333536e-07	3.7082554338539e-07	0.548741245905742	0.968242268799362	Breast
GBP7	Gprotein	1.65897502712943e-05	6.41241011954167e-06	0.00981747252920925	0.141371604420613	Breast
AGBL4	Gprotein	2.34009634852116e-08	1.04289764355643e-07	0.822504106702532	0.968242268799362	Breast
OPA1	Gprotein	6.96452048391481e-08	3.54450830742029e-08	0.0497039786111642	0.488589828202506	Breast
GBP4	Gprotein	1.80920988201572e-08	7.0053856561216e-08	0.796259297109356	0.968242268799362	Breast
EEF1A1	Gprotein	9.63848970309774e-10	2.74979539742681e-09	0.726024550580325	0.968242268799362	Breast
WDTC1	Gprotein	-5.43279930127296e-08	3.70678378637178e-08	0.143060311812973	0.858361870877836	Breast
MX1	Gprotein	1.45781040501471e-08	8.61085515348812e-09	0.0907673214446889	0.594113376728873	Breast
GNB5	Gprotein	-9.15347567513415e-08	1.34340268384413e-07	0.495797691630912	0.968242268799362	Breast
ATL3	Gprotein	-2.58176196831642e-09	1.72255178029821e-07	0.988044725349635	0.988044725349635	Breast
CSE1L	Gprotein	8.97246899524191e-09	2.09067849684209e-08	0.667894924645726	0.968242268799362	Breast
IPO8	Gprotein	-2.70328152137676e-07	1.25343396020017e-07	0.0312658555684167	0.375190266821	Breast
DNM3	Gprotein	-1.36232760865443e-08	4.41075140806877e-08	0.757488149622324	0.968242268799362	Breast
EFTUD2	Gprotein	-1.68758416594948e-08	8.00130407475163e-08	0.832997459853035	0.968242268799362	Breast
GNAQ	Gprotein	-2.08950791710673e-09	6.16295935159921e-09	0.734648273493098	0.968242268799362	Breast
GSPT1	Gprotein	5.8563733368962e-08	3.40999668086122e-08	0.086212074906466	0.594113376728873	Breast
DIRAS2	Gprotein	-2.66437441951327e-07	6.98901010775334e-07	0.703118119614278	0.968242268799362	Breast
RRAGD	Gprotein	3.09877709413184e-08	8.56197046378743e-08	0.717485463314807	0.968242268799362	Breast
EEF1A2	Gprotein	3.17489352550262e-09	3.61684257676191e-08	0.930068398929882	0.971908950639982	Breast
RND3	Gprotein	-6.40279002057307e-09	3.32407975616827e-08	0.847296769419278	0.968242268799362	Breast
EEF2	Gprotein	7.32226936068126e-09	1.2564526857585e-08	0.560176857581161	0.968242268799362	Breast
IPO7	Gprotein	9.92840888233918e-09	1.65023822119872e-08	0.547553022521374	0.968242268799362	Breast
KRAS	Gprotein	2.40155545816436e-08	6.72705050999999e-08	0.721167000712174	0.968242268799362	Breast
GNAI2	Gprotein	-2.76326843163981e-08	4.25315814104932e-08	0.516035913553122	0.968242268799362	Breast
RHOA	Gprotein	-4.96547297588605e-09	2.55386025060581e-08	0.84587845844244	0.968242268799362	Breast
IPO9	Gprotein	4.50082797069303e-08	4.49809738144927e-08	0.317257911182508	0.968242268799362	Breast
GNAS	Gprotein	-7.52481408395557e-10	1.32088076740856e-09	0.569021141096983	0.968242268799362	Breast
GFM2	Gprotein	2.70252457137123e-07	2.15249824295837e-07	0.209578806036904	0.968242268799362	Breast
MTIF2	Gprotein	1.96117596897557e-07	3.60084495552881e-07	0.586119835787693	0.968242268799362	Breast
DCAF8L1	Gprotein	-2.74994227452133e-06	0.000157366620109818	0.986061348625926	0.988044725349635	Breast
NRAS	Gprotein	-1.67203604580188e-08	5.78463446984717e-08	0.772604446368422	0.968242268799362	Breast
DCAF5	Gprotein	1.74495196430442e-08	5.4680944387078e-08	0.749705549983738	0.968242268799362	Breast
AGBL3	Gprotein	-1.74699503458064e-06	4.52577007081072e-06	0.699570629427274	0.968242268799362	Breast
RHOBTB3	Gprotein	-6.46679810967486e-09	8.9937797574235e-09	0.472289704230721	0.968242268799362	Breast
DCAF8	Gprotein	-2.54622564797462e-08	6.78130463680504e-08	0.70738487047294	0.968242268799362	Breast
AGBL1	Gprotein	-3.89791869598308e-07	3.37215454389996e-06	0.907999539147959	0.971908950639982	Breast
RHOT1	Gprotein	-7.22862306902207e-09	3.36684200385503e-08	0.830044514749819	0.968242268799362	Breast
DNM2	Gprotein	6.44482554509242e-09	1.99713785410217e-08	0.7469873019824	0.968242268799362	Breast
AGTPBP1	Gprotein	-6.27769126871796e-08	8.84804660457576e-08	0.478178829065008	0.968242268799362	Breast
MX2	Gprotein	-3.77832013693388e-08	7.07969669074867e-08	0.593678379086401	0.968242268799362	Breast
DNM1	Gprotein	-1.92378180062241e-08	2.13760421305809e-07	0.92830746939002	0.971908950639982	Breast
HRAS	Gprotein	2.80790191559927e-06	7.16378921655773e-07	9.47197780881282e-05	0.00681982402234523	Breast
GNA12	Gprotein	-1.91981868056906e-08	2.33939830661469e-08	0.412042536706061	0.968242268799362	Breast
SRP54	Gprotein	3.62527666913299e-08	4.55615723606283e-08	0.42640185942473	0.968242268799362	Breast
GNB3	Gprotein	-8.43257650027976e-06	9.00620594975485e-06	0.349340139327521	0.968242268799362	Breast
HBS1L	Gprotein	1.24714267411137e-08	2.60092263374437e-08	0.631687322708205	0.968242268799362	Breast
IPO11	Gprotein	-2.38366283869049e-08	2.99896579749694e-08	0.426901240982629	0.968242268799362	Breast
GUF1	Gprotein	9.26083484554149e-07	2.5203945536008e-07	0.000251051198079464	0.00903784313086072	Breast
EIF2S3	Gprotein	1.22727750769921e-08	3.13220765997593e-08	0.695270615752616	0.968242268799362	Breast
GNA11	Gprotein	5.53193768685876e-07	2.95026283414479e-07	0.0610737285253133	0.488589828202506	Breast
AGBL2	Gprotein	-1.94769509967164e-06	1.84658684233659e-06	0.291791537998451	0.968242268799362	Breast
RAB42	Gprotein	4.7516263790967e-05	1.44820419871219e-05	0.00106982826416035	0.0256758783398483	Breast
GBP6	Gprotein	-3.48771334030709e-07	1.15097151806378e-06	0.76193478179289	0.968242268799362	Breast
RHOC	Gprotein	-1.23341375671849e-07	9.14769932794757e-08	0.177855648580671	0.968242268799362	Breast
GNAO1	Gprotein	6.36735086781905e-09	3.74852722693035e-08	0.865152308152875	0.968242268799362	Breast
GNAI1	Gprotein	-1.10843873438822e-08	1.47845872723496e-08	0.453595467359276	0.968242268799362	Breast
RHOBTB1	Gprotein	3.18804630328901e-08	3.49149894325208e-08	0.361415388587019	0.968242268799362	Breast
AGBL5	Gprotein	2.94642041364356e-07	3.25775375524862e-07	0.365982744474393	0.968242268799362	Breast
DCAF6	Gprotein	6.82418638836848e-09	1.5905810137868e-08	0.667988096910895	0.968242268799362	Breast
RHOBTB2	Gprotein	8.05633286150774e-07	2.93078651309093e-07	0.00608751280662595	0.109575230519267	Breast
DCAF8L2	Gprotein	-3.05006502083327e-07	1.14224789886339e-06	0.789506260628125	0.968242268799362	Breast
GBP1	Gprotein	4.27382787433051e-09	6.06993329504457e-08	0.943881513144166	0.971908950639982	Breast
ATL2	Gprotein	-2.66425919005168e-08	3.91086542240598e-08	0.49587330217608	0.968242268799362	Breast
AKAP8L	helicase	-1.01482043284384e-07	1.08398154991666e-07	0.349396820336342	0.785416285660936	Breast
ASCC3	helicase	2.47399280460582e-08	1.45314346360158e-08	0.0889691458296213	0.470522196474808	Breast
XRCC6	helicase	1.58793153071191e-08	2.85257782560109e-08	0.577880078261036	0.832577807857097	Breast
XRCC5	helicase	-9.13379785464032e-09	7.9777575280272e-09	0.252520150498964	0.73292433925309	Breast
RECQL	helicase	4.48660136546118e-07	1.19922173618428e-07	0.000193471597151076	0.00460462401219561	Breast
RECQL4	helicase	1.16523469259795e-06	6.88640971688089e-07	0.0909412648648788	0.470522196474808	Breast
RECQL5	helicase	3.75256053904621e-07	3.20888518394011e-07	0.242508740445537	0.73292433925309	Breast
DHX9	helicase	-2.396431416794e-08	5.16925188970425e-08	0.643039518281051	0.867229009065063	Breast
DDX1	helicase	-3.78785236986075e-08	6.70880577334967e-08	0.572465833829525	0.832577807857097	Breast
DDX18	helicase	-2.23096724240076e-07	1.92351217547222e-07	0.2463895093485	0.73292433925309	Breast
DDX24	helicase	1.05476416745358e-07	8.80389081468872e-08	0.231174090791262	0.73292433925309	Breast
DDX3X	helicase	1.42221808467749e-07	5.2662431984737e-08	0.00703727702978866	0.0795375821591079	Breast
DDX42	helicase	1.43713531857681e-07	6.45065759261352e-08	0.0261087949559994	0.238995892289533	Breast
DDX50	helicase	-2.57251977228039e-07	2.02230202645135e-07	0.203641037465359	0.692379527382221	Breast
DDX55	helicase	1.06673600344444e-06	8.7982266813105e-07	0.225627562212715	0.73292433925309	Breast
DHX8	helicase	-7.4211144100823e-09	6.09383859471472e-08	0.903097132152825	0.95408943394958	Breast
DQX1	helicase	-2.10070448592371e-06	3.53930882058532e-06	0.552956698114947	0.827032804494835	Breast
WRNIP1	helicase	5.65038443245222e-08	1.75892831698102e-07	0.748095246937097	0.901169821890511	Breast
BLM	helicase	2.30442867681876e-07	2.31593921773451e-07	0.319961487945788	0.785416285660936	Breast
CHD1L	helicase	1.77487736672204e-07	1.06907932864583e-07	0.0971880131057876	0.481890564982864	Breast
CHD1	helicase	-3.08443967950116e-08	8.58969222563639e-08	0.719606129450416	0.892011764631245	Breast
CHD2	helicase	7.82476470468546e-08	5.41512538027122e-08	0.148774653990803	0.597522373969865	Breast
CHD3	helicase	1.99554125178662e-09	9.24203523174103e-08	0.982777696738578	0.982777696738578	Breast
CHD4	helicase	1.18825631815864e-07	7.29428135626544e-08	0.103621528145446	0.493238473972323	Breast
CHD5	helicase	-4.54303542161483e-08	7.94066912730932e-07	0.954387504430219	0.96247553412878	Breast
CHD6	helicase	-2.666097601914e-08	2.36131964614325e-08	0.259137568744813	0.734223111443637	Breast
CHD7	helicase	2.07561154663998e-08	4.34614990378885e-08	0.633056840094748	0.866693838070695	Breast
CHD8	helicase	-6.50423769058475e-08	1.22211907073286e-07	0.59469843418364	0.832577807857097	Breast
CHD9	helicase	5.3486885798087e-09	3.40910587736642e-08	0.875359793579424	0.948555544781304	Breast
ERCC6L	helicase	-1.13103988847848e-07	7.80348845101548e-07	0.884787104796006	0.948555544781304	Breast
ERCC6	helicase	1.96892776637772e-07	3.69182178289461e-07	0.593929113846376	0.832577807857097	Breast
HELB	helicase	3.13586670750027e-06	1.54849995564564e-06	0.0431213468703225	0.285080015420466	Breast
POLQ	helicase	2.12691969322612e-07	2.80592056497747e-07	0.448622057400463	0.821323458933155	Breast
RAD54L	helicase	-7.84320579396237e-08	4.58669182257618e-07	0.86425885873306	0.948555544781304	Breast
RAD54B	helicase	3.04107664695197e-07	3.10035015127352e-07	0.326887393602861	0.785416285660936	Breast
MCM3	helicase	2.60409659527916e-07	9.74637177603058e-08	0.00766529907112207	0.0795375821591079	Breast
MCM4	helicase	-6.47590063996414e-08	9.50495222966755e-08	0.49582703816352	0.827032804494835	Breast
MCM6	helicase	-4.23549058803932e-08	6.91355988927044e-08	0.540256268040354	0.827032804494835	Breast
MCM7	helicase	1.17618458137936e-07	1.88503883570122e-07	0.532797074342881	0.827032804494835	Breast
IGHMBP2	helicase	3.5543246436401e-07	1.65754822445132e-07	0.0322462761801517	0.25582045769587	Breast
DNA2	helicase	1.61327818020456e-07	4.01876749230044e-07	0.688184533494588	0.886774326695183	Breast
EP400	helicase	-5.3965382558075e-08	6.16220943288276e-08	0.381376891013765	0.785416285660936	Breast
PIAS1	helicase	4.05627613991865e-08	9.85884794115619e-08	0.680841327243612	0.886774326695183	Breast
SHPRH	helicase	1.30885185428209e-08	1.67647517667926e-07	0.937786613427721	0.962039715499127	Breast
DICER1	helicase	-5.26052977676189e-08	5.40685588768912e-08	0.330818990339286	0.785416285660936	Breast
EIF4A1	helicase	7.62386128310231e-08	9.22834889690094e-08	0.408923831299425	0.785416285660936	Breast
EIF4A2	helicase	-1.59362196969922e-07	1.93018217900629e-07	0.409208484966202	0.785416285660936	Breast
EIF4A3	helicase	4.13328913767804e-08	2.11703207320843e-07	0.845244727293095	0.948555544781304	Breast
BRIP1	helicase	3.36550834592802e-07	1.20611491884998e-07	0.0053644890831737	0.0709304667664078	Breast
FANCM	helicase	-3.34868314538338e-08	4.93671027412774e-07	0.945932652939891	0.962102441879034	Breast
FUBP1	helicase	8.51542275708781e-08	1.02974606282637e-07	0.408465319482469	0.785416285660936	Breast
RAD54L2	helicase	1.18382051716627e-07	2.14290287362764e-07	0.580771408194635	0.832577807857097	Breast
SKIV2L	helicase	3.05943646859403e-07	6.71156834882197e-07	0.648599847115887	0.867229009065063	Breast
SRCAP	helicase	-1.04020859085427e-07	9.04813680082587e-08	0.250566593431525	0.73292433925309	Breast
HLTF	helicase	5.33223170321962e-08	5.6661698191186e-08	0.346898130499164	0.785416285660936	Breast
INTS6	helicase	1.10809956364533e-08	5.17794734210236e-08	0.830587673390363	0.948555544781304	Breast
IFIH1	helicase	-2.43879030117487e-08	3.7766054517134e-08	0.51858071386811	0.827032804494835	Breast
AQR	helicase	2.03341843351803e-08	4.26503409191184e-08	0.633633310186138	0.866693838070695	Breast
HELLS	helicase	-1.59909903922518e-07	1.93196267877142e-07	0.408033144384682	0.785416285660936	Breast
ZNFX1	helicase	8.08206123725294e-08	5.65600032090131e-08	0.153333730615484	0.597522373969865	Breast
DDX21	helicase	6.16825109667832e-08	7.70551766328678e-08	0.423611725723766	0.787653052517627	Breast
DHX38	helicase	3.98269907958636e-07	4.17120656779697e-07	0.33990491081905	0.785416285660936	Breast
HFM1	helicase	-3.65049725386432e-07	1.30350533320951e-06	0.779495033859964	0.916936410071055	Breast
DDX10	helicase	-1.8880786153913e-08	2.81635778539269e-08	0.502758735865809	0.827032804494835	Breast
DDX11	helicase	-8.85549097472294e-08	2.37986817538412e-07	0.709896872597571	0.892011764631245	Breast
DDX17	helicase	7.15143249482936e-08	3.53103535517733e-08	0.0430999687108704	0.285080015420466	Breast
DDX20	helicase	6.97447643310801e-07	7.40575336887696e-07	0.346539708562668	0.785416285660936	Breast
DDX23	helicase	1.97061916206118e-08	2.03044674540819e-07	0.922703296449146	0.962039715499127	Breast
DDX27	helicase	-5.13012613564467e-08	1.85986908270436e-07	0.782733369020473	0.916936410071055	Breast
DDX31	helicase	3.08749720737485e-08	3.82915964531111e-07	0.935751325713693	0.962039715499127	Breast
DDX4	helicase	6.87327481141674e-05	6.66004503670607e-06	8.41269876315179e-24	1.00111115281506e-21	Breast
DDX41	helicase	-6.08011733738463e-07	1.03226406042172e-06	0.555988439996528	0.827032804494835	Breast
DDX43	helicase	8.42358371965831e-06	2.87098298581085e-06	0.00342190611924753	0.050900853523807	Breast
DDX46	helicase	-6.67778622101086e-09	5.65265950588508e-08	0.905984084338677	0.95408943394958	Breast
DDX47	helicase	-7.6100960205821e-08	2.10088100315179e-07	0.717253733923816	0.892011764631245	Breast
DDX49	helicase	-6.74712401791209e-07	4.83466332528347e-07	0.163151780247334	0.606720682794773	Breast
DDX5	helicase	2.61646102446525e-07	9.8492353844792e-08	0.00802059652024618	0.0795375821591079	Breast
DDX53	helicase	-4.76580554954598e-05	0.000141566091346601	0.73645201279159	0.901169821890511	Breast
DDX58	helicase	3.60319362642295e-08	2.3120269245194e-08	0.11944018978526	0.546668560940228	Breast
DDX59	helicase	-1.12565586463723e-07	1.78476250608874e-07	0.528377979875153	0.827032804494835	Breast
DDX6	helicase	1.3574459527e-07	4.18509029058287e-08	0.00121952080477435	0.020731853681164	Breast
DDX60L	helicase	4.21014011039508e-09	2.89406201174934e-08	0.884364959942295	0.948555544781304	Breast
DDX60	helicase	8.73247016214228e-09	3.21458028601441e-08	0.785945494346618	0.916936410071055	Breast
DHX34	helicase	-1.20863101446547e-07	1.9947622209813e-07	0.544716583110898	0.827032804494835	Breast
DHX36	helicase	1.49891100443193e-07	1.7004859787513e-07	0.378279660043367	0.785416285660936	Breast
DHX37	helicase	-2.24577931785685e-07	2.47747186911222e-07	0.364899210062145	0.785416285660936	Breast
DHX40	helicase	9.28002322120794e-08	4.30138786364342e-08	0.0312074034204202	0.25582045769587	Breast
DHX58	helicase	2.03069385798373e-07	4.72176398966411e-07	0.667236271605134	0.882234625789011	Breast
SMARCA1	helicase	-3.23716399029495e-08	4.37610882493233e-08	0.459633298971867	0.824871782511767	Breast
SMARCA2	helicase	4.92783926266732e-08	1.31230602759914e-08	0.00018322881809066	0.00460462401219561	Breast
SMARCA4	helicase	6.35851868392071e-09	1.9926055474786e-08	0.749712708967736	0.901169821890511	Breast
SETX	helicase	-1.46220191039356e-08	8.7419600350787e-08	0.86719720728917	0.948555544781304	Breast
HELZ	helicase	7.95807355115608e-08	4.36537786524438e-08	0.0686010205600266	0.404507585569723	Breast
SBNO1	helicase	1.9011693185853e-07	1.05331481786883e-07	0.0713836915711275	0.404507585569723	Breast
SBNO2	helicase	1.80725666212025e-07	5.28922398132718e-08	0.000658867240325305	0.0130675335997852	Breast
DHX29	helicase	8.9074036728101e-08	8.99048032140332e-08	0.322041746317365	0.785416285660936	Breast
DHX30	helicase	8.8416689611388e-08	1.22782560229821e-07	0.471626179178992	0.825345813563237	Breast
DHX57	helicase	1.44551511705534e-07	1.00639016621761e-07	0.151218069064166	0.597522373969865	Breast
TDRD9	helicase	-1.09875149517684e-07	1.68042348825833e-07	0.513355645928368	0.827032804494835	Breast
INO80	helicase	1.60136990683424e-07	7.64765612942842e-08	0.0365160300160198	0.271587973244147	Breast
MOV10	helicase	1.20936252861236e-06	2.24384983147767e-07	8.79726060976829e-08	5.23437006281213e-06	Breast
MOV10L1	helicase	-1.44207068049268e-06	2.23293134335053e-06	0.518543808583248	0.827032804494835	Breast
DHX15	helicase	-8.47331696487319e-08	5.9633560247737e-08	0.15565708901736	0.597522373969865	Breast
DHX16	helicase	-2.17857797691163e-07	2.97676071596042e-07	0.464423608641079	0.824871782511767	Breast
DHX32	helicase	-1.63102122360068e-07	1.13023679267423e-07	0.149310071519199	0.597522373969865	Breast
G3BP1	helicase	-1.03257836538515e-07	8.02695763876225e-08	0.19860416364765	0.692379527382221	Breast
UPF1	helicase	-8.67102756058125e-08	8.91821982948122e-08	0.331144291868916	0.785416285660936	Breast
SAGE1	helicase	4.56111473740181e-06	1.15510310658987e-05	0.693025314139933	0.886774326695183	Breast
SMARCAD1	helicase	-5.55995052396818e-08	6.87341755194065e-08	0.418760705823987	0.787653052517627	Breast
SMARCA5	helicase	5.32516416171928e-08	6.44263231714094e-08	0.408687984581856	0.785416285660936	Breast
SMARCAL1	helicase	-6.30172319842772e-07	3.30307493358482e-07	0.0566975520927399	0.355105721001897	Breast
BTAF1	helicase	6.50225856162274e-08	7.26721999347788e-08	0.371141552646609	0.785416285660936	Breast
ERCC3	helicase	2.17870754062908e-07	2.15558609400177e-07	0.312390966065647	0.785416285660936	Breast
TTF2	helicase	3.03100591800216e-07	2.31214763683735e-07	0.19018961453209	0.685835276646021	Breast
ATRX	helicase	-3.50849111285963e-08	4.20107460609923e-08	0.403836810745869	0.785416285660936	Breast
TDRD12	helicase	5.07342316201571e-07	1.11775954800454e-07	6.33854390450361e-06	0.000251428908211976	Breast
WRN	helicase	-2.21097507204544e-08	1.31086053427358e-07	0.866093393228802	0.948555544781304	Breast
YTHDC2	helicase	4.03268840277394e-08	6.0140118973931e-08	0.502662227082406	0.827032804494835	Breast
ZRANB3	helicase	2.91046367720232e-08	1.78279198714567e-07	0.870351991498023	0.948555544781304	Breast
PIP4K2C	kinase	4.79388865413406e-09	2.74755796961243e-07	0.986082829678597	0.999985407931465	Breast
MPP3	kinase	-2.83500011711427e-07	4.67166628768783e-07	0.54408774412572	0.99066300185276	Breast
MPP1	kinase	5.8839052102907e-08	2.01432241917641e-07	0.770267878778107	0.99066300185276	Breast
PFKP	kinase	2.62091256960527e-10	2.75107893026256e-08	0.992400678342359	0.999985407931465	Breast
SLAMF7	kinase	-1.78895447604674e-07	1.97045293486495e-07	0.364154213114059	0.99066300185276	Breast
PKN1	kinase	-1.69621261183812e-08	2.81592233005769e-08	0.547067322135885	0.99066300185276	Breast
MARK3	kinase	4.66168689473315e-08	4.62624280812674e-08	0.313859765679913	0.99066300185276	Breast
SGK1	kinase	3.58976151447402e-08	1.39270198193347e-08	0.0100919542432713	0.247051551223806	Breast
MPP4	kinase	7.78126103723164e-06	1.7048406106878e-05	0.648185543334463	0.99066300185276	Breast
CDK6	kinase	2.75886581833972e-08	7.38896574738807e-09	0.000199242881908139	0.0231121743013441	Breast
RP2	kinase	2.66797542816168e-07	2.40739829063507e-07	0.268023529526168	0.99066300185276	Breast
CHKB	kinase	-1.85393006350509e-07	6.7295053016619e-07	0.782994366598808	0.99066300185276	Breast
PRPS2	kinase	2.22194534491375e-07	7.21080625103733e-08	0.00211636528295929	0.0981993491293112	Breast
DYRK1B	kinase	-5.67648625840911e-07	6.68752516515797e-07	0.396185360490894	0.99066300185276	Breast
TRIB2	kinase	7.82189932315476e-08	5.8818145475131e-08	0.183871511344841	0.99066300185276	Breast
MASTL	kinase	-6.43585526054084e-12	3.51820651197701e-07	0.999985407931465	0.999985407931465	Breast
TTK	kinase	2.99709782475808e-08	1.640438719368e-07	0.855069521277797	0.999985407931465	Breast
GK5	kinase	1.85367631202708e-07	8.83019001797301e-08	0.0360441952678714	0.524856833353789	Breast
CASK	kinase	-1.52535346263546e-09	8.84137520075316e-09	0.863060006035578	0.999985407931465	Breast
PIK3C2G	kinase	7.75130404369082e-09	5.21994225521436e-08	0.881982693966627	0.999985407931465	Breast
PRKCQ	kinase	-3.26864498436332e-07	3.21164736168922e-07	0.309043311854947	0.99066300185276	Breast
TBK1	kinase	-9.91654058302617e-08	1.12486493852686e-07	0.378217075308948	0.99066300185276	Breast
WNK4	kinase	-2.61662124579986e-07	1.8249349330314e-07	0.151936077026279	0.99066300185276	Breast
ATR	kinase	-5.54309431219347e-08	1.0852425238233e-07	0.609624335970073	0.99066300185276	Breast
HIPK1	kinase	4.9857055305521e-09	4.7182269529333e-08	0.915866046017181	0.999985407931465	Breast
HIPK3	kinase	-2.38323255873775e-08	2.67341110107169e-08	0.372897331456897	0.99066300185276	Breast
STK17A	kinase	-3.4058359983791e-08	1.00365453474213e-07	0.734421975398238	0.99066300185276	Breast
NEK6	kinase	4.59679724524024e-09	3.47656529109869e-08	0.894834895454489	0.999985407931465	Breast
AURKA	kinase	3.11169357749661e-07	2.3862142535941e-07	0.192522439574887	0.99066300185276	Breast
PI4K2B	kinase	-4.26538690334351e-08	7.03390424326729e-08	0.54438366780997	0.99066300185276	Breast
PRPF4B	kinase	3.70434361974556e-08	1.23004974798164e-07	0.763359446868828	0.99066300185276	Breast
MARK1	kinase	9.72906043658548e-08	1.3602833656788e-07	0.474637498333118	0.99066300185276	Breast
NEK10	kinase	1.23908511192e-08	3.52493852359325e-08	0.725272299665902	0.99066300185276	Breast
AAK1	kinase	-3.09187857951984e-08	3.87176624357212e-08	0.424728312898699	0.99066300185276	Breast
IP6K1	kinase	2.1168963819185e-08	7.48526156145885e-08	0.777381852308652	0.99066300185276	Breast
MAPK15	kinase	1.15995775256465e-06	1.31965587131529e-06	0.379619710187356	0.99066300185276	Breast
WNK1	kinase	-3.86573882318025e-09	9.32847273176169e-09	0.67866816103379	0.99066300185276	Breast
CDK19	kinase	5.8277221454229e-09	1.358447557043e-08	0.668016214871376	0.99066300185276	Breast
SIK3	kinase	-5.99639776186617e-09	1.43549340765037e-08	0.676238378199912	0.99066300185276	Breast
RPS6KC1	kinase	4.91405860176572e-08	3.02839211809739e-08	0.104975486536161	0.99066300185276	Breast
HUNK	kinase	-3.94787566518976e-08	6.93021744100947e-08	0.569034974702371	0.99066300185276	Breast
STK40	kinase	-1.1021260682226e-07	7.84534413845119e-08	0.160385469451232	0.99066300185276	Breast
CDKL1	kinase	-2.39408273329403e-06	1.6987706831915e-06	0.159055224196401	0.99066300185276	Breast
PIK3CB	kinase	-6.00771983569873e-09	3.6755240427933e-08	0.870195409546921	0.999985407931465	Breast
CDK12	kinase	3.85660103316161e-09	1.42534464606618e-08	0.786774899250118	0.99066300185276	Breast
ACVR2A	kinase	7.70635410459086e-08	2.49788428068683e-07	0.75775429313247	0.99066300185276	Breast
AKT3	kinase	1.05718174235726e-09	9.57381055068969e-09	0.912094916543692	0.999985407931465	Breast
SLAMF6	kinase	-1.28561540415221e-07	1.98856456404617e-07	0.5181006142743	0.99066300185276	Breast
1	kinase	-6.64588915511608e-08	1.58405774285252e-07	0.674905134107237	0.99066300185276	Breast
GALK2	kinase	-1.27329555978072e-08	3.41887208286172e-08	0.709650226101869	0.99066300185276	Breast
PI4KA	kinase	4.14465533669571e-08	3.50041846628106e-08	0.236675225295105	0.99066300185276	Breast
NDUFA10	kinase	-7.05578272229064e-09	2.82436099130236e-08	0.802778639432409	0.99066300185276	Breast
AK7	kinase	-7.03261427761127e-07	6.91228866515665e-07	0.309204722147508	0.99066300185276	Breast
ALDH18A1	kinase	-4.95124013142937e-08	4.05960382830948e-08	0.222889213500626	0.99066300185276	Breast
CDK17	kinase	3.4969660934751e-08	4.0168521821491e-08	0.384195031223308	0.99066300185276	Breast
DGKD	kinase	-3.84083516516312e-08	4.41084589405919e-08	0.384087543667608	0.99066300185276	Breast
MAST1	kinase	-2.5367000363899e-08	1.37878169506195e-06	0.98532490227747	0.999985407931465	Breast
BMPR2	kinase	-2.1982613859766e-08	1.16055886817427e-08	0.0584935886114667	0.714237503045277	Breast
PRKCH	kinase	2.5308498135017e-08	2.05465418499041e-08	0.218325532234148	0.99066300185276	Breast
STK35	kinase	7.04116108895129e-08	7.39211843573163e-08	0.341061181246584	0.99066300185276	Breast
CDK1	kinase	-3.41222503135361e-08	1.14672847789724e-07	0.766099249447671	0.99066300185276	Breast
GLYCTK	kinase	-6.94639538784292e-06	4.98270634523553e-06	0.163595579687377	0.99066300185276	Breast
CHEK1	kinase	-5.04643360360823e-08	1.66305691034684e-07	0.761614972295743	0.99066300185276	Breast
CKM	kinase	-1.66771915231004e-08	2.05195873742734e-07	0.935239853310772	0.999985407931465	Breast
CDC42BPB	kinase	-2.45930434721257e-08	2.81965357313333e-08	0.383307325381682	0.99066300185276	Breast
CSNK1A1L	kinase	0.00048338850599595	0.000424702559028712	0.255316313131227	0.99066300185276	Breast
DGUOK	kinase	1.31138939720293e-07	1.64536782426297e-07	0.425628440569514	0.99066300185276	Breast
WNK3	kinase	-5.84296071407932e-07	9.69705223701309e-07	0.546944025832563	0.99066300185276	Breast
STK17B	kinase	2.11409810255349e-07	7.27223065267063e-08	0.00372839200772648	0.144164490965424	Breast
PRPSAP2	kinase	7.43164372433571e-08	1.03230308190698e-07	0.47174852230973	0.99066300185276	Breast
TK1	kinase	-4.88012296000249e-08	8.33662933535276e-08	0.558421610957464	0.99066300185276	Breast
EIF2AK4	kinase	-6.47492318005003e-08	7.31058246518147e-08	0.375995687621615	0.99066300185276	Breast
PKN2	kinase	-4.89455888385086e-08	4.96312498909289e-08	0.324279987342435	0.99066300185276	Breast
CAMK4	kinase	1.07677280585662e-09	4.36963459824004e-07	0.9980343307773	0.999985407931465	Breast
NLK	kinase	1.86968806778802e-08	2.78639429926489e-08	0.502370865598127	0.99066300185276	Breast
TGFBR1	kinase	-7.01852757168331e-10	3.93840002714144e-08	0.985785385194733	0.999985407931465	Breast
AK5	kinase	-1.98596014743293e-08	1.92084223532186e-08	0.301431552842782	0.99066300185276	Breast
DYRK2	kinase	-2.84372841346124e-07	2.48206173984678e-07	0.252187264102457	0.99066300185276	Breast
DGKH	kinase	2.88534911361813e-08	2.53650378169336e-07	0.909456340249877	0.999985407931465	Breast
ITPKC	kinase	-1.00623545625512e-07	2.14237807669306e-07	0.638684540725007	0.99066300185276	Breast
DAPK1	kinase	1.93608368666752e-08	2.42085921496113e-08	0.424044464890309	0.99066300185276	Breast
PBK	kinase	5.25526187747742e-07	2.50546310257184e-07	0.0361970229899165	0.524856833353789	Breast
IPPK	kinase	9.05652121732173e-08	1.92848776099011e-07	0.638730100279345	0.99066300185276	Breast
LATS2	kinase	4.81860231471302e-09	1.56531392276607e-07	0.975448224659008	0.999985407931465	Breast
GRK1	kinase	-8.01412514731961e-06	2.26391775844804e-05	0.723417967232459	0.99066300185276	Breast
SLAMF1	kinase	-2.59946636447865e-07	7.10364582952036e-07	0.714491326036862	0.99066300185276	Breast
TAF1	kinase	-1.17978989034155e-07	8.50272007791311e-08	0.165583802696632	0.99066300185276	Breast
HIPK2	kinase	8.70517011000161e-09	8.50316098840868e-09	0.306196691245307	0.99066300185276	Breast
PIK3C3	kinase	-8.85468004097988e-08	1.20041258966873e-07	0.460907795612701	0.99066300185276	Breast
DAPK2	kinase	-2.40181703998802e-08	5.51658918952978e-08	0.663379619502126	0.99066300185276	Breast
CDK5	kinase	-6.17483577512729e-06	4.12291950250731e-06	0.134529354674732	0.99066300185276	Breast
PRKAA1	kinase	-6.38006281867378e-08	8.61293259473093e-08	0.459015915761084	0.99066300185276	Breast
CD84	kinase	6.78754863385641e-08	2.27571430044602e-07	0.765566338184136	0.99066300185276	Breast
UCK2	kinase	7.90493395996425e-08	7.45196535787258e-08	0.289042675892911	0.99066300185276	Breast
MAPK10	kinase	7.40764443122262e-08	2.97978520603641e-08	0.013081771399629	0.27590645133763	Breast
DYRK1A	kinase	8.63579193725736e-08	4.33784870001688e-08	0.0467735307817383	0.638321125962546	Breast
AKT2	kinase	-2.25249869803882e-08	3.62546898474116e-08	0.534544225717312	0.99066300185276	Breast
MTOR	kinase	-1.47050427554472e-07	5.74682681139407e-08	0.0106487737596468	0.247051551223806	Breast
FGFRL1	kinase	4.16916440903951e-08	2.17249210301729e-07	0.847853859872763	0.999985407931465	Breast
VRK3	kinase	3.55580639272522e-07	2.0434229007587e-07	0.082143895161742	0.907494460834483	Breast
SIK2	kinase	2.5667387354443e-08	4.54945963053026e-08	0.572753964603237	0.99066300185276	Breast
GNE	kinase	5.18041762997413e-08	6.2475656318897e-08	0.40719411152429	0.99066300185276	Breast
PTCD1	kinase	-1.89283302306744e-07	3.92065585356792e-07	0.629353797472954	0.99066300185276	Breast
SMG1	kinase	1.49503607885946e-08	3.66443570831792e-08	0.683371418022149	0.99066300185276	Breast
CDK14	kinase	4.87990508616679e-09	8.815078840861e-09	0.579985399901933	0.99066300185276	Breast
PIP5K1A	kinase	5.2655565377932e-08	7.98699370608852e-08	0.509875897182091	0.99066300185276	Breast
SRPK1	kinase	1.81831690221916e-09	3.04519369853819e-08	0.952397659604997	0.999985407931465	Breast
ADPGK	kinase	-1.13718353326064e-07	1.39579494047355e-07	0.415425201598	0.99066300185276	Breast
CDKL4	kinase	-1.0415636207827e-05	2.09892939767205e-05	0.619836770005913	0.99066300185276	Breast
PFKM	kinase	-1.33630469810051e-07	1.47144011298838e-07	0.364011034863746	0.99066300185276	Breast
EIF2AK1	kinase	7.2201188639731e-08	3.26028959717373e-08	0.0270139675280233	0.481105685116854	Breast
TRIB1	kinase	2.05171186535222e-07	1.35573150717752e-07	0.130502570522784	0.99066300185276	Breast
CDK16	kinase	1.02063711652281e-08	1.38782072934196e-07	0.941389128263243	0.999985407931465	Breast
COASY	kinase	5.64508521340051e-07	5.27483357760747e-07	0.284790058521013	0.99066300185276	Breast
PI4KB	kinase	-7.00100366196631e-09	7.74731537030288e-08	0.928013735395933	0.999985407931465	Breast
CDC42BPG	kinase	3.58052884507437e-07	4.87332970983146e-07	0.462682098394537	0.99066300185276	Breast
CDK11A	kinase	-8.20339607782378e-07	5.97066804038733e-07	0.169764031148878	0.99066300185276	Breast
BMP2K	kinase	-1.90281392237917e-08	4.9498201316109e-08	0.700747977243337	0.99066300185276	Breast
PIK3CA	kinase	1.7460738665307e-07	2.34199981094129e-07	0.456114855049444	0.99066300185276	Breast
GSK3A	kinase	-3.55985479281088e-07	3.25121284148607e-07	0.273809318781616	0.99066300185276	Breast
PASK	kinase	-5.68157628122076e-07	4.52134211449557e-07	0.209186168504824	0.99066300185276	Breast
MAST3	kinase	-4.20413990722626e-07	4.57871763530056e-07	0.358739105171377	0.99066300185276	Breast
TLK2	kinase	4.43004748701938e-08	3.66263613956063e-08	0.226746197767829	0.99066300185276	Breast
PKN3	kinase	-2.30562100495782e-07	1.17284565083032e-06	0.844193269855041	0.999985407931465	Breast
PRKCA	kinase	4.51324633314729e-08	1.31060773852614e-08	0.000597667529473232	0.0346647167094474	Breast
STK38L	kinase	-1.26140251933091e-08	1.83178544108888e-08	0.491222056662599	0.99066300185276	Breast
MAPK8	kinase	1.83908613349776e-08	1.21547914628875e-07	0.879765169295992	0.999985407931465	Breast
PRKCE	kinase	-6.75971871665921e-08	3.51628472660793e-08	0.0548376780966981	0.706796739912998	Breast
TSSK1B	kinase	-0.000308662330521516	0.000442483613423001	0.485609014188977	0.99066300185276	Breast
ACVR1B	kinase	-1.05365941760455e-07	1.4094723433311e-07	0.454903098273651	0.99066300185276	Breast
STK38	kinase	3.08876253460019e-11	5.81678812721371e-08	0.999576422214335	0.999985407931465	Breast
DNAJC6	kinase	-2.93097067789568e-09	7.65168263203809e-08	0.969452185412632	0.999985407931465	Breast
EIF2AK2	kinase	8.47144056703502e-08	1.01502384212816e-07	0.40413863931511	0.99066300185276	Breast
PDIK1L	kinase	1.21418941247516e-07	6.77735814929136e-07	0.85785309185145	0.999985407931465	Breast
TGFBR2	kinase	-9.13949171275236e-09	1.07975036016123e-08	0.397506307255459	0.99066300185276	Breast
EIF2AK3	kinase	-4.38163258111249e-08	4.36958144549522e-08	0.316219266854844	0.99066300185276	Breast
2	kinase	-0.000228646555382965	0.000449193427218775	0.610852986124821	0.99066300185276	Breast
SNRK	kinase	2.20868732749167e-08	3.87755811612419e-08	0.569071159203802	0.99066300185276	Breast
CDK13	kinase	5.4776293445633e-09	5.96294718868783e-08	0.926826717104296	0.999985407931465	Breast
CDK11B	kinase	9.36559618925846e-07	4.28398676387121e-07	0.0290322396191205	0.481105685116854	Breast
BMPR1B	kinase	-8.5727288076472e-10	9.45575975231494e-10	0.364828227102619	0.99066300185276	Breast
MAST2	kinase	5.12811352158822e-09	1.73946785341151e-08	0.76820048573074	0.99066300185276	Breast
STK32B	kinase	-5.98152840527641e-09	1.05315654194291e-08	0.570187796486356	0.99066300185276	Breast
CDC42BPA	kinase	-3.92799887985762e-09	1.553668733572e-08	0.800458388530455	0.99066300185276	Breast
ACVRL1	kinase	4.50333902060991e-07	4.44737490519849e-07	0.311503041523279	0.99066300185276	Breast
ULK2	kinase	9.5175759439703e-09	4.92261544512052e-08	0.846728765342647	0.999985407931465	Breast
IKBKE	kinase	-6.93183090530855e-08	4.29168660001327e-07	0.871718215253346	0.999985407931465	Breast
IKBKB	kinase	-4.20920162931325e-08	3.36484687650446e-08	0.211249952714064	0.99066300185276	Breast
MPP5	kinase	-9.01149096797595e-09	5.33933910658336e-08	0.866007303006341	0.999985407931465	Breast
DYRK3	kinase	1.62936781956695e-07	3.23594026801724e-07	0.614707617400573	0.99066300185276	Breast
DGKG	kinase	-4.36904298479793e-07	6.14019287885157e-07	0.476909900674781	0.99066300185276	Breast
GRK7	kinase	-5.85283250156356e-06	2.28579540577647e-05	0.797962878517589	0.99066300185276	Breast
WEE1	kinase	1.65633137245649e-07	2.36421955597558e-07	0.48372578271142	0.99066300185276	Breast
NUAK1	kinase	-5.06028816544415e-08	1.32279274437828e-07	0.70213752591945	0.99066300185276	Breast
PIK3CG	kinase	-2.32066630288201e-07	3.64548084353716e-07	0.524538894657376	0.99066300185276	Breast
LATS1	kinase	1.25509768157589e-08	2.2424226845776e-07	0.955376355363848	0.999985407931465	Breast
AMHR2	kinase	-3.11749118127557e-05	6.97228644279901e-05	0.654880460798567	0.99066300185276	Breast
PIK3C2B	kinase	8.2353110357859e-08	1.28035013154048e-07	0.520236191346764	0.99066300185276	Breast
PRKCD	kinase	-3.57119834843352e-08	5.19234112206611e-08	0.491748981964331	0.99066300185276	Breast
PRKAA2	kinase	-7.27773967697775e-08	7.44518080956236e-08	0.328552133739371	0.99066300185276	Breast
TRRAP	kinase	1.92670815622321e-08	3.09269549427213e-08	0.53343474318778	0.99066300185276	Breast
SRPK2	kinase	-6.90864855905326e-09	1.09185657900567e-08	0.527045414991237	0.99066300185276	Breast
VRK2	kinase	-7.14955338456879e-09	1.42236207016398e-08	0.615318109742505	0.99066300185276	Breast
CEACAM21	kinase	-8.81211988904911e-07	2.55110658139893e-06	0.729848421690475	0.99066300185276	Breast
NEK11	kinase	-4.58387239661363e-08	4.93823692092566e-08	0.353505835963277	0.99066300185276	Breast
DGKE	kinase	1.19967171806397e-06	4.4922749271312e-07	0.00769576351208695	0.247051551223806	Breast
CDKL5	kinase	1.16081491597845e-08	2.61261605185682e-07	0.964569580519116	0.999985407931465	Breast
MARK2	kinase	-7.28092793180089e-08	6.64259916175253e-08	0.273299506614182	0.99066300185276	Breast
PDK4	kinase	-7.33448750536642e-08	9.89398989201316e-08	0.458680454075048	0.99066300185276	Breast
RPS6KL1	kinase	2.11710659425262e-06	1.38199106605819e-06	0.125855973448998	0.99066300185276	Breast
PIM2	kinase	-1.37092785969421e-07	3.97904876979654e-07	0.730514944383529	0.99066300185276	Breast
CDK10	kinase	-1.80962748585805e-07	2.79678632349707e-07	0.517755143667769	0.99066300185276	Breast
CD244	kinase	-8.16287111633545e-08	2.26803063786404e-06	0.971296682366631	0.999985407931465	Breast
CDK7	kinase	-1.29955535898404e-07	1.92807275520617e-07	0.500455142897521	0.99066300185276	Breast
HEPACAM	kinase	-2.82174423149505e-06	6.25778803390301e-06	0.65214659631897	0.99066300185276	Breast
2	kinase	-4.76484896597684e-07	2.07263696328578e-06	0.818221681257123	0.999985407931465	Breast
BRSK2	kinase	-2.30180509828079e-07	2.94690027382924e-07	0.434931548053343	0.99066300185276	Breast
PRKDC	kinase	5.77317687921364e-12	7.50582921302962e-09	0.999386452680675	0.999985407931465	Breast
SLAMF9	kinase	4.78006829989846e-05	5.83255106691596e-05	0.412667086070222	0.99066300185276	Breast
BCKDK	kinase	-1.34123039242547e-06	8.13192178893533e-07	0.0993908132994139	0.99066300185276	Breast
DGKI	kinase	-5.79845490554531e-08	1.3367754340112e-07	0.664552778304677	0.99066300185276	Breast
ITPKB	kinase	1.08016125092673e-08	2.74574523163143e-08	0.694111604952555	0.99066300185276	Breast
SGK2	kinase	-8.17312275402802e-07	3.12714153976203e-06	0.793867872298281	0.99066300185276	Breast
PRKCI	kinase	5.53051826070333e-08	3.49571498804682e-08	0.113945110910591	0.99066300185276	Breast
NRBP2	kinase	-3.61174821342383e-07	4.09503975770269e-07	0.377998059733229	0.99066300185276	Breast
ACVR1C	kinase	-7.43230552056717e-08	1.98560888969143e-07	0.708253747130396	0.99066300185276	Breast
PRKCB	kinase	5.07031111333711e-09	2.76777156809121e-08	0.854685065799634	0.999985407931465	Breast
PDK2	kinase	7.77735289839428e-08	2.53753453571193e-07	0.75929324160003	0.99066300185276	Breast
STK32C	kinase	-1.11526788522515e-07	1.6249101250449e-07	0.492646701942841	0.99066300185276	Breast
MAST4	kinase	-3.88735167500405e-09	7.84662264940329e-09	0.620414081059628	0.99066300185276	Breast
AKT1	kinase	3.39876076751711e-07	9.58164347687034e-08	0.000407404405382387	0.0315059406829046	Breast
MELK	kinase	-3.68259856824693e-08	4.89568380226278e-08	0.452099094273895	0.99066300185276	Breast
NEK8	kinase	-6.35307110183976e-07	1.79266364956386e-06	0.723118939811238	0.99066300185276	Breast
ATM	kinase	-7.93494400406688e-08	7.54676738122745e-08	0.293311319944356	0.99066300185276	Breast
TTBK2	kinase	-2.0886554443992e-07	2.32943019040025e-07	0.370127093767596	0.99066300185276	Breast
WNK2	kinase	-4.03507346618964e-08	3.19064260249529e-08	0.206287229543418	0.99066300185276	Breast
MAPK6	kinase	4.08813145115525e-08	3.37956082683131e-08	0.226692780898765	0.99066300185276	Breast
CSNK1E	kinase	1.44779844939856e-08	1.24631989108046e-07	0.907544309357521	0.999985407931465	Breast
DGKB	kinase	-5.05546562208294e-08	2.92695315402155e-07	0.862905471003611	0.999985407931465	Breast
TAF1L	kinase	-1.68974271307302e-05	3.4496042441435e-05	0.624356479358118	0.99066300185276	Breast
ROCK2	kinase	1.32464050590037e-09	4.83540985973982e-08	0.978150460505076	0.999985407931465	Breast
TTBK1	kinase	-3.49384664922709e-07	1.32009923974336e-06	0.791321514643819	0.99066300185276	Breast
GAK	kinase	2.85482218395761e-08	2.73581202965501e-08	0.296967571668665	0.99066300185276	Breast
MPP7	kinase	-1.09431807581426e-08	1.68671515622643e-08	0.516624731728833	0.99066300185276	Breast
1	kinase	3.33071419451479e-09	1.87250607638515e-09	0.0755837997624929	0.876772077244918	Breast
CDKL2	kinase	-7.3577704545512e-08	9.13393075011455e-07	0.935812495928418	0.999985407931465	Breast
PIP5K1C	kinase	-5.60765929585323e-08	6.32875264643072e-08	0.375796967357735	0.99066300185276	Breast
LY9	kinase	1.10655229330658e-06	7.4435412251454e-07	0.137436052899156	0.99066300185276	Breast
CDKL3	kinase	7.77731279096034e-07	1.5445694256714e-06	0.614704771169506	0.99066300185276	Breast
STK32A	kinase	-4.83552091501722e-07	2.21475072954085e-06	0.827214413282948	0.999985407931465	Breast
CDC7	kinase	1.24201129097531e-06	4.82908660785975e-07	0.0102559504002086	0.247051551223806	Breast
DGKA	kinase	-1.00614754259772e-07	2.7621755309427e-07	0.715741246260044	0.99066300185276	Breast
PINK1	kinase	-5.63632656555899e-07	2.46640008094296e-07	0.0225062957706564	0.435121718232691	Breast
GK2	kinase	0.00175268058678931	0.00468683745759827	0.708514484682675	0.99066300185276	Breast
PAPSS2	kinase	-7.64133989624637e-09	1.4558590513379e-08	0.599790752316441	0.99066300185276	Breast
ROCK1	kinase	-3.36305777348154e-08	4.09593586279229e-08	0.411800236631605	0.99066300185276	Breast
MAPK4	kinase	3.84567587098671e-07	4.00128603690956e-08	5.55640108855861e-21	1.2890850525456e-18	Breast
CDK18	kinase	1.45955880012596e-08	1.74394470860948e-07	0.933317244985611	0.999985407931465	Breast
PIP5K1B	kinase	-6.77424880610587e-09	4.69826569820556e-08	0.885382406879229	0.999985407931465	Breast
CKMT2	kinase	-5.88320387262745e-07	1.94906932241612e-06	0.762831344692043	0.99066300185276	Breast
CHUK	kinase	-1.42442828557094e-07	4.26010962110145e-07	0.738174558091629	0.99066300185276	Breast
PIK3C2A	kinase	8.28756484521595e-09	3.66967138885389e-08	0.821372274779668	0.999985407931465	Breast
PTK7	kinase	2.16678400339297e-08	1.41526063424348e-08	0.126080911640355	0.99066300185276	Breast
IP6K3	kinase	-4.17677243934229e-09	1.10726629324365e-06	0.996991017759959	0.999985407931465	Breast
NRBP1	kinase	-1.63101109691601e-07	2.12997669375798e-07	0.444010231338322	0.99066300185276	Breast
NUAK2	kinase	8.00644771766058e-07	6.5074782422288e-07	0.218855872650024	0.99066300185276	Breast
CD2	kinase	-1.31074835568591e-07	2.8763685224907e-07	0.648707456513426	0.99066300185276	Breast
PAPSS1	kinase	-5.33313349615012e-09	9.29516467174151e-09	0.566263102747864	0.99066300185276	Breast
CSNK1A1	kinase	2.01846327338893e-08	1.44759492323114e-08	0.163518464349734	0.99066300185276	Breast
PIK3CD	kinase	5.46520274841558e-08	1.4698250910745e-07	0.710100311038467	0.99066300185276	Breast
TLK1	kinase	1.32725815813819e-08	2.07754856602666e-08	0.523061137919265	0.99066300185276	Breast
MAK	kinase	-3.09950770043161e-07	6.00132673839107e-07	0.605639631907662	0.99066300185276	Breast
DDHD2	lipase	-3.81900924722849e-09	1.74583160945665e-08	0.826889139394146	0.986752223978315	Breast
CES1	lipase	-1.02619130215852e-08	4.16546249329702e-08	0.805456161958418	0.986752223978315	Breast
PLCB3	lipase	1.11542760843314e-07	2.89037337768578e-07	0.699644154397046	0.986752223978315	Breast
PLCZ1	lipase	-2.35358872627332e-05	6.83377933696755e-05	0.730613748290628	0.986752223978315	Breast
PLA2G4D	lipase	-5.62919967590373e-06	7.41135143403795e-06	0.447709358665009	0.986752223978315	Breast
PLA1A	lipase	-1.69238518501691e-07	5.20394396083694e-07	0.745088360065413	0.986752223978315	Breast
PLCG2	lipase	9.0831004173783e-09	2.78379215061596e-08	0.74427662107525	0.986752223978315	Breast
LPL	lipase	-1.5088406660875e-08	2.26423913627028e-08	0.505322182263733	0.986752223978315	Breast
PLA2G4A	lipase	-4.7605031475572e-09	4.29327085282926e-08	0.911731368472126	0.986752223978315	Breast
PLA2G4F	lipase	1.95648137545033e-06	1.22911096541147e-06	0.111747622547451	0.986752223978315	Breast
AADAC	lipase	1.00123265881064e-06	5.76018478246603e-06	0.862042328223745	0.986752223978315	Breast
NCEH1	lipase	-5.01173764323903e-08	5.69889355167001e-08	0.37938243729849	0.986752223978315	Breast
ACHE	lipase	-1.55124125159988e-07	1.04841039601882e-06	0.8824030494014	0.986752223978315	Breast
PLCE1	lipase	-3.54569827292803e-08	3.58336566077387e-08	0.322662709452844	0.986752223978315	Breast
PNPLA3	lipase	-4.3144539038876e-07	6.4020889798502e-07	0.50052145574604	0.986752223978315	Breast
PLCB1	lipase	-9.57333265464437e-09	1.34764998182774e-08	0.477638241737857	0.986752223978315	Breast
SEC23IP	lipase	-1.53620795814019e-09	7.8042306395169e-08	0.984299128398958	0.986752223978315	Breast
LIPH	lipase	-1.41872312766576e-08	1.9445659581686e-07	0.941853797240438	0.986752223978315	Breast
PNLIPRP1	lipase	-0.000200300302969665	0.000580512569422831	0.730136250479522	0.986752223978315	Breast
DDHD1	lipase	-1.22458922593472e-07	1.57733730693918e-07	0.437716451998167	0.986752223978315	Breast
LIPF	lipase	-1.50817109639344e-07	1.35642671410859e-06	0.911490228827699	0.986752223978315	Breast
PLCD4	lipase	-3.58107067076043e-07	3.92079060177594e-07	0.361275544750695	0.986752223978315	Breast
PNLIP	lipase	2.02437484706255e-06	6.52418485744319e-06	0.756406518919787	0.986752223978315	Breast
PNLIPRP3	lipase	-5.48758313388935e-08	2.23029590798201e-07	0.80569589909932	0.986752223978315	Breast
LIPI	lipase	-7.08564852975872e-07	3.2365002680878e-06	0.826749590097166	0.986752223978315	Breast
PLCB2	lipase	4.2350168391842e-07	3.59079586735981e-07	0.238514764022778	0.986752223978315	Breast
PLA2G15	lipase	6.33743088658032e-07	3.65296883578748e-07	0.083070480206405	0.986752223978315	Breast
AADACL4	lipase	-0.000219020788206227	0.000500829419994697	0.661976140971486	0.986752223978315	Breast
AADACL2	lipase	-1.45018068907381e-06	9.12988809710498e-06	0.873827804015233	0.986752223978315	Breast
PLCG1	lipase	-5.16917664510977e-09	7.21362583033499e-08	0.942887948509346	0.986752223978315	Breast
PLCL2	lipase	-9.06690774950105e-08	1.06048936258886e-07	0.392769540933392	0.986752223978315	Breast
PLCH1	lipase	-4.29155851735115e-08	3.55523771135458e-08	0.227674579944328	0.986752223978315	Breast
PLCD1	lipase	-2.54778061824649e-07	4.05644854716128e-07	0.530093334705843	0.986752223978315	Breast
PLCL1	lipase	1.24668923374296e-08	1.17356400790199e-08	0.288350252701646	0.986752223978315	Breast
PLCB4	lipase	-5.68920125971223e-10	3.42547068596888e-08	0.986752223978315	0.986752223978315	Breast
LIPG	lipase	-6.5097414900285e-09	4.74136343546688e-08	0.89082370707974	0.986752223978315	Breast
LIPN	lipase	3.01657021239437e-05	0.000146925301368719	0.83736905887727	0.986752223978315	Breast
LIPA	lipase	-2.48038784717804e-09	6.74541956549629e-09	0.713163710854964	0.986752223978315	Breast
LIPC	lipase	-2.65099382250751e-07	6.10652320318924e-07	0.664291012802314	0.986752223978315	Breast
OC90	lipase	-1.93560943540764e-07	1.84722505268143e-06	0.916567570982083	0.986752223978315	Breast
KDM1B	methyltransferase	1.63716059485745e-08	5.65051937741617e-08	0.772077804501691	0.882374633716218	Breast
METTL2B	methyltransferase	-3.64399332947267e-07	6.85170645751774e-07	0.594956314818736	0.864521261008274	Breast
MAOB	methyltransferase	-4.25938843612529e-11	3.21938905997571e-09	0.989446584881853	0.995451083515103	Breast
TRMT2B	methyltransferase	-7.34637001284161e-07	3.46132899028386e-07	0.0340473400576968	0.79439474178153	Breast
MECP2	methyltransferase	-4.6330927504242e-08	3.90755271343971e-08	0.236030682912024	0.812151521214626	Breast
FASN	methyltransferase	1.48466099984374e-08	9.48118456949877e-09	0.117686570879693	0.812151521214626	Breast
TFB2M	methyltransferase	-3.0298311265066e-07	2.87239006305933e-07	0.291765139047967	0.812151521214626	Breast
TRMT5	methyltransferase	-1.01946176618822e-08	1.78769136883067e-06	0.995451083515103	0.995451083515103	Breast
METTL2A	methyltransferase	3.88395882286318e-07	1.97622247570969e-07	0.0496496713613456	0.79439474178153	Breast
ATIC	methyltransferase	-4.47680946015227e-08	5.38616001444586e-08	0.406075760607313	0.812151521214626	Breast
PCMTD2	methyltransferase	-5.1377537548187e-08	6.53400305911404e-08	0.431871277039286	0.812934168544539	Breast
TFB1M	methyltransferase	4.12346697487501e-07	4.8068839761445e-07	0.391193630767381	0.812151521214626	Breast
MBD4	methyltransferase	-6.32912363369372e-07	6.96471315034825e-07	0.363704692550493	0.812151521214626	Breast
METTL11B	methyltransferase	-1.44449494900825e-05	2.95174349720442e-05	0.624686609545479	0.864521261008274	Breast
NSUN3	methyltransferase	2.45769032973785e-07	6.43104975789583e-07	0.702423524569223	0.864521261008274	Breast
NSUN2	methyltransferase	-1.01853097008854e-07	7.39031295400669e-08	0.168449415347382	0.812151521214626	Breast
FBL	methyltransferase	-4.08536845079075e-08	8.66251102503176e-08	0.63730422570974	0.864521261008274	Breast
IL4I1	methyltransferase	-1.52302735678371e-07	1.59050302731958e-07	0.338507181955449	0.812151521214626	Breast
METTL3	methyltransferase	-5.74178824105284e-07	4.97083236372452e-07	0.248325975983084	0.812151521214626	Breast
DOT1L	methyltransferase	5.73499720669196e-08	1.49926312279292e-07	0.702155870660597	0.864521261008274	Breast
TYW3	methyltransferase	-2.16808534137311e-07	4.34908910119674e-07	0.61823042201984	0.864521261008274	Breast
PPOX	methyltransferase	3.06940225362899e-07	9.82411616525323e-07	0.754774483589847	0.882374633716218	Breast
COQ3	methyltransferase	5.7459670362742e-07	1.05092348268485e-06	0.58466918448811	0.864521261008274	Breast
METTL7B	methyltransferase	8.27443865892323e-07	6.56540392008821e-06	0.899732685443113	0.959714864472654	Breast
AS3MT	methyltransferase	-2.83490450943584e-07	3.26361902510222e-07	0.385252583412174	0.812151521214626	Breast
TRMT12	methyltransferase	-9.51539451158439e-08	4.90066110580275e-07	0.846085551747886	0.933611643308012	Breast
INMT	methyltransferase	-5.13325042498017e-07	3.55307020828629e-07	0.148843906493125	0.812151521214626	Breast
SHMT2	methyltransferase	4.60928120894824e-07	4.20630802070562e-07	0.273428166149181	0.812151521214626	Breast
COQ5	methyltransferase	-3.7461068593587e-07	3.26852023890494e-07	0.252019801673328	0.812151521214626	Breast
KDM1A	methyltransferase	-3.95113087917165e-08	4.25932038712011e-08	0.353815470452947	0.812151521214626	Breast
ASMTL	methyltransferase	-5.48879625886339e-08	1.21532968884173e-07	0.651632930482894	0.864521261008274	Breast
WDR82	methyltransferase	-3.5488388246054e-08	7.188736326861e-08	0.621649648417176	0.864521261008274	Breast
POP5	nuclease	-3.41166880545552e-06	6.58138273467753e-06	0.604306154000738	0.97038037329936	Breast
ERCC4	nuclease	-5.32174250397377e-07	4.84960986991724e-07	0.272749451765239	0.97038037329936	Breast
DIS3	nuclease	9.40513285543723e-07	1.83976794048568e-07	3.81303890636661e-07	3.20295268134796e-05	Breast
CNOT6	nuclease	2.68578572604313e-08	6.37883135147898e-08	0.67381111498338	0.97038037329936	Breast
PARN	nuclease	1.33927221486386e-09	1.63696414208832e-08	0.934810620156963	0.97038037329936	Breast
EXOSC10	nuclease	1.17492150742389e-07	1.87642612303373e-07	0.531359827997255	0.97038037329936	Breast
DDX1	nuclease	-3.78785236986075e-08	6.70880577334967e-08	0.572465833829525	0.97038037329936	Breast
WRN	nuclease	-2.21097507204544e-08	1.31086053427358e-07	0.866093393228802	0.97038037329936	Breast
ELAC2	nuclease	-2.22424248206816e-07	2.58904424810871e-07	0.390491568579282	0.97038037329936	Breast
N4BP2	nuclease	-1.13673488569396e-07	1.82845627269714e-07	0.534286179021632	0.97038037329936	Breast
EXD1	nuclease	-1.18637552638098e-05	2.09839882127424e-05	0.571947214270013	0.97038037329936	Breast
NTHL1	nuclease	-1.02403971937381e-07	7.31314898248273e-07	0.888666590953608	0.97038037329936	Breast
SETMAR	nuclease	-5.80958600936191e-07	5.33733025054633e-07	0.2766437453599	0.97038037329936	Breast
MUTYH	nuclease	-2.03603591942703e-06	1.86647591443877e-06	0.275602810832455	0.97038037329936	Breast
RAG1	nuclease	-9.95757763117302e-07	8.45272244327919e-07	0.239062989029635	0.97038037329936	Breast
MBD4	nuclease	-6.32912363369372e-07	6.96471315034825e-07	0.363704692550493	0.97038037329936	Breast
ZC3H12C	nuclease	2.23791353019472e-07	3.15470686910687e-07	0.478247975285881	0.97038037329936	Breast
SND1	nuclease	-1.34317705621962e-09	3.5234795034774e-09	0.703129885612496	0.97038037329936	Breast
FANCM	nuclease	-3.34868314538338e-08	4.93671027412774e-07	0.945932652939891	0.97038037329936	Breast
PAN2	nuclease	-7.77979005138368e-07	5.00663466887335e-07	0.12052435061139	0.97038037329936	Breast
DICER1	nuclease	-5.26052977676189e-08	5.40685588768912e-08	0.330818990339286	0.97038037329936	Breast
APLF	nuclease	1.99076438166988e-07	3.26426081095863e-07	0.542088028170499	0.97038037329936	Breast
RNASEL	nuclease	1.81270172181151e-06	8.88315779133995e-07	0.0415512672279769	0.872576611787514	Breast
ERCC1	nuclease	2.57125396125752e-08	6.29908326947772e-08	0.683217593971101	0.97038037329936	Breast
DBR1	nuclease	1.50255023444478e-07	9.76508500540887e-07	0.877743434917235	0.97038037329936	Breast
EXD2	nuclease	5.98529414692813e-08	1.01328544036129e-07	0.554866484207194	0.97038037329936	Breast
POP1	nuclease	-9.44182320577478e-08	3.83839348201991e-07	0.805745109485099	0.97038037329936	Breast
ERCC5	nuclease	-7.66003270110587e-08	2.48276785550781e-07	0.757744641069469	0.97038037329936	Breast
EME1	nuclease	-3.80225382263286e-07	1.96439531896312e-06	0.846560758193936	0.97038037329936	Breast
XRN1	nuclease	8.07416971873678e-08	7.45148992142491e-08	0.278818096354106	0.97038037329936	Breast
ZC3H12A	nuclease	3.87156851864426e-06	8.91118915988724e-07	1.53695019263532e-05	0.000645519080906835	Breast
EDDM3A	nuclease	-4.57993831652219e-05	0.000125250507269741	0.714694138378032	0.97038037329936	Breast
SLK	nuclease	-8.94293691965147e-09	7.76680705709247e-08	0.908354777753646	0.97038037329936	Breast
REXO2	nuclease	-3.20293023449697e-07	6.30262103879466e-07	0.611431597770306	0.97038037329936	Breast
RNASE11	nuclease	-4.70454929583969e-06	4.35105918851927e-05	0.913918750622377	0.97038037329936	Breast
RPP30	nuclease	-1.62008373434803e-07	3.52713986985818e-07	0.646104255753248	0.97038037329936	Breast
RPP40	nuclease	-8.25654443915518e-07	1.6676731478788e-06	0.620642321895037	0.97038037329936	Breast
DCLRE1C	nuclease	-2.47067290328543e-07	2.41759990687433e-07	0.307049433824587	0.97038037329936	Breast
MAP1S	nuclease	-2.52437229484733e-07	3.2203708301685e-07	0.433297597103711	0.97038037329936	Breast
RAD50	nuclease	4.43394162413568e-09	5.1532555986406e-08	0.931450533016818	0.97038037329936	Breast
PNPT1	nuclease	2.74469563009935e-07	1.17130138005217e-07	0.0193090310187129	0.54065286852396	Breast
ASTE1	nuclease	1.44641634313076e-07	2.21489538930972e-06	0.947944919897235	0.97038037329936	Breast
EXO1	nuclease	4.70734219395033e-07	2.54451238872356e-07	0.0646075533137204	0.97038037329936	Breast
PPP1R8	nuclease	-1.15510451410062e-08	3.11009521515724e-07	0.97038037329936	0.97038037329936	Breast
EXOSC3	nuclease	1.36537733863182e-07	1.08937054558113e-07	0.210365222214446	0.97038037329936	Breast
ENPP2	nuclease	-2.72106537552161e-08	4.24129023570485e-08	0.521301792101269	0.97038037329936	Breast
G3BP1	nuclease	-1.03257836538515e-07	8.02695763876225e-08	0.19860416364765	0.97038037329936	Breast
DFFA	nuclease	-3.17007615626076e-07	7.48834072730272e-07	0.672141582697187	0.97038037329936	Breast
APTX	nuclease	-2.89941214477131e-09	7.35323711908703e-08	0.96855506757076	0.97038037329936	Breast
POLG	nuclease	2.25187426543294e-07	2.05564167034916e-07	0.273577647334328	0.97038037329936	Breast
RAG2	nuclease	-1.36656682371758e-06	1.94196309793723e-05	0.943912879292644	0.97038037329936	Breast
RAD51C	nuclease	4.09669668736479e-07	4.13074350417751e-07	0.321554688419419	0.97038037329936	Breast
DCLRE1B	nuclease	1.50815419066098e-07	1.21414986973959e-06	0.901170044543729	0.97038037329936	Breast
DIS3L2	nuclease	-2.13198884922732e-08	9.77001916902429e-08	0.827304020037858	0.97038037329936	Breast
RNASEH2A	nuclease	-1.20686986817613e-07	8.34948128817541e-07	0.885099692250058	0.97038037329936	Breast
TATDN3	nuclease	-1.81560079127093e-07	4.7817495306733e-07	0.70425299876347	0.97038037329936	Breast
ISG20L2	nuclease	7.55475183634906e-08	6.06227288250449e-07	0.900850027211533	0.97038037329936	Breast
MUS81	nuclease	-1.58701758918274e-06	1.19006299167129e-06	0.182651335153789	0.97038037329936	Breast
DNASE2B	nuclease	-8.13513810543497e-07	2.37801955614125e-06	0.732349347234505	0.97038037329936	Breast
ENPP1	nuclease	1.94501656770054e-09	1.89385590756232e-08	0.91822046947942	0.97038037329936	Breast
POLD1	nuclease	8.62742199133338e-08	2.82671537467429e-07	0.760269370593161	0.97038037329936	Breast
DNASE2	nuclease	-1.96821964230204e-07	3.55076571578739e-07	0.579491172948775	0.97038037329936	Breast
APEX1	nuclease	-8.32309028516083e-07	7.1049628194224e-07	0.241696913088099	0.97038037329936	Breast
DIS3L	nuclease	-1.35020028264155e-07	1.65529591231076e-07	0.414873703716048	0.97038037329936	Breast
2	nuclease	-4.76484896597684e-07	2.07263696328578e-06	0.818221681257123	0.97038037329936	Breast
AZGP1	nuclease	2.34332178030233e-09	5.93205333974058e-09	0.692906801773665	0.97038037329936	Breast
CPSF3	nuclease	-7.2458931182251e-08	1.39653833982116e-07	0.603981985687933	0.97038037329936	Breast
ENPP3	nuclease	-2.22301757404447e-08	6.22900059642698e-08	0.721255212202717	0.97038037329936	Breast
PNKP	nuclease	-4.75028570978242e-07	4.72966427607105e-07	0.315447107699044	0.97038037329936	Breast
DNASE1L3	nuclease	-1.35006436759953e-06	3.25032797146449e-06	0.677965301141736	0.97038037329936	Breast
RBBP8	nuclease	3.44827272753507e-09	7.30947594170982e-09	0.637205065704264	0.97038037329936	Breast
PMS2	nuclease	1.40505026704641e-07	3.35320179974104e-07	0.67529296327742	0.97038037329936	Breast
DNA2	nuclease	1.61327818020456e-07	4.01876749230044e-07	0.688184533494588	0.97038037329936	Breast
ZRANB3	nuclease	2.91046367720232e-08	1.78279198714567e-07	0.870351991498023	0.97038037329936	Breast
EXOSC9	nuclease	4.7118229556675e-07	8.61541918356101e-07	0.58456496208272	0.97038037329936	Breast
RAD9A	nuclease	5.77313803407005e-09	1.21163110295014e-07	0.96200652823671	0.97038037329936	Breast
PGAP1	nuclease	-8.63245046084118e-08	1.88448668207804e-07	0.646994326136677	0.97038037329936	Breast
TSEN2	nuclease	2.8703516190784e-07	4.01159451742408e-07	0.474457918577464	0.97038037329936	Breast
SMG6	nuclease	-4.84949257826557e-08	4.64608485874971e-08	0.296838224705483	0.97038037329936	Breast
1	nuclease	-6.64588915511608e-08	1.58405774285252e-07	0.674905134107237	0.97038037329936	Breast
ZC3H12B	nuclease	-5.30880982200914e-08	1.14752277054733e-06	0.963109654292714	0.97038037329936	Breast
ERI2	nuclease	-1.27871780609249e-08	5.27438588391921e-08	0.808489390566409	0.97038037329936	Breast
TATDN2	nuclease	4.38855646127566e-08	9.73466874905433e-08	0.652218619830032	0.97038037329936	Breast
APEX2	nuclease	-3.22302147215388e-07	7.9344358107411e-07	0.684677248966367	0.97038037329936	Breast
CYP4Z1	oxidoreductase	1.71865834488746e-09	6.39723949015162e-09	0.788249417406672	0.992049010331331	Breast
FMO2	oxidoreductase	-2.83196899129784e-08	1.31501888505279e-07	0.82953369313063	0.992049010331331	Breast
EPX	oxidoreductase	-0.00010802470361442	0.000128445674085493	0.400539935814809	0.992049010331331	Breast
LPO	oxidoreductase	-1.70196460001928e-07	8.89449377335624e-07	0.848289796017211	0.992049010331331	Breast
UXS1	oxidoreductase	-3.96253286067109e-08	8.18614156555476e-08	0.628453258768888	0.992049010331331	Breast
CYP51A1	oxidoreductase	-4.38401759432859e-08	1.03970861212415e-07	0.673364712680507	0.992049010331331	Breast
HEPH	oxidoreductase	1.98354171654362e-08	6.7269266884846e-08	0.76815723347115	0.992049010331331	Breast
ALDH1A3	oxidoreductase	1.03457078476858e-07	6.48953674458849e-08	0.11120292838329	0.992049010331331	Breast
ECHDC1	oxidoreductase	-1.35222332184636e-07	9.36344703569102e-08	0.149008426063497	0.992049010331331	Breast
HEPHL1	oxidoreductase	-8.19473370877506e-08	2.61546056933478e-07	0.754103427927177	0.992049010331331	Breast
HSD3B2	oxidoreductase	2.07571478179438e-07	5.86686988038889e-07	0.723560984198922	0.992049010331331	Breast
CYP4F2	oxidoreductase	-1.24664714412787e-07	1.12763131199839e-06	0.911991725794736	0.992049010331331	Breast
TYW1	oxidoreductase	3.5778297796743e-08	5.09569990030079e-08	0.482762543505476	0.992049010331331	Breast
ACSM2A	oxidoreductase	-4.47165102274994e-07	3.88389462697827e-06	0.908362589918043	0.992049010331331	Breast
FMO4	oxidoreductase	-4.19015505908534e-07	7.14564423375519e-07	0.557743322867132	0.992049010331331	Breast
PNPO	oxidoreductase	7.40941160540661e-07	1.83091989539798e-07	5.59041341414425e-05	0.00367103814195473	Breast
SDHA	oxidoreductase	-8.47128440451619e-08	7.60202220144019e-08	0.265397385916373	0.992049010331331	Breast
AKR1B1	oxidoreductase	-1.26900370327164e-07	1.86332792909788e-07	0.496002252464012	0.992049010331331	Breast
AIFM1	oxidoreductase	-1.31985042012099e-07	1.67305378684522e-07	0.430364281727307	0.992049010331331	Breast
CYP4F11	oxidoreductase	2.78692761412072e-07	5.31546069563422e-07	0.600181496046499	0.992049010331331	Breast
HDAC8	oxidoreductase	-1.18183075146658e-07	9.73769198175869e-08	0.225160648324486	0.992049010331331	Breast
ALDH5A1	oxidoreductase	2.44138712244739e-08	1.11011116976826e-07	0.825976016907647	0.992049010331331	Breast
ACSS3	oxidoreductase	-7.88180348576174e-09	2.97251073610875e-08	0.790943383479841	0.992049010331331	Breast
SSC5D	oxidoreductase	1.72308437716859e-07	1.99812430499281e-07	0.388700353799702	0.992049010331331	Breast
ALDH18A1	oxidoreductase	-4.95124013142937e-08	4.05960382830948e-08	0.222889213500626	0.992049010331331	Breast
DPYD	oxidoreductase	-3.88480989663011e-09	5.66351523273521e-09	0.492911726514559	0.992049010331331	Breast
CYP4B1	oxidoreductase	-1.20676612870298e-08	2.54406249261635e-08	0.635356267065754	0.992049010331331	Breast
ME2	oxidoreductase	6.02917281665767e-09	4.6767466150974e-08	0.897448275426429	0.992049010331331	Breast
GLDC	oxidoreductase	5.26271263724117e-08	5.94730316372799e-08	0.37642750770724	0.992049010331331	Breast
ALOX15B	oxidoreductase	-1.46358882976628e-08	3.85408389848141e-08	0.704211221388795	0.992049010331331	Breast
ADH6	oxidoreductase	-6.00664887592193e-06	2.07985321119445e-05	0.772792841867534	0.992049010331331	Breast
CYP3A4	oxidoreductase	-9.6938581733128e-07	1.1588960208486e-05	0.93335349301747	0.992049010331331	Breast
SRD5A1	oxidoreductase	-3.3459358782876e-08	6.02424551105153e-08	0.578736884744376	0.992049010331331	Breast
PM20D2	oxidoreductase	2.01173631431784e-08	3.47500329046575e-07	0.953846463606221	0.992049010331331	Breast
CYP27A1	oxidoreductase	-6.75030177536632e-08	5.16298822303411e-08	0.191362347767689	0.992049010331331	Breast
PIPOX	oxidoreductase	-4.73076689740639e-09	1.1832769399314e-07	0.968116846606472	0.992049010331331	Breast
CD5L	oxidoreductase	-1.03990183891607e-06	5.183377281533e-06	0.841034435941426	0.992049010331331	Breast
SORD	oxidoreductase	-3.55091662667342e-09	1.86456417488362e-08	0.849001148158495	0.992049010331331	Breast
TKTL2	oxidoreductase	-8.88763879605757e-06	0.00012553127119929	0.943570874310956	0.992049010331331	Breast
PRDX1	oxidoreductase	7.92736810607839e-10	1.07318162022905e-08	0.941130205711378	0.992049010331331	Breast
ACADL	oxidoreductase	-2.67154837292078e-07	7.48936469439957e-07	0.721382163204621	0.992049010331331	Breast
CYP4A11	oxidoreductase	-4.69604243023431e-06	8.71690216411847e-06	0.590193724104357	0.992049010331331	Breast
TKT	oxidoreductase	1.31880344999416e-08	2.16042555035445e-08	0.541710588557058	0.992049010331331	Breast
ENOX2	oxidoreductase	6.89808037477709e-09	1.05400830359122e-07	0.947831795411837	0.992049010331331	Breast
NCF2	oxidoreductase	-2.13846529776096e-07	2.39932352433379e-07	0.372993357938357	0.992049010331331	Breast
ACAD10	oxidoreductase	-3.97138918913012e-08	1.72145337737873e-07	0.817595043141559	0.992049010331331	Breast
SQLE	oxidoreductase	-5.28545646230336e-09	3.2962004530004e-08	0.872637652517345	0.992049010331331	Breast
CYP7A1	oxidoreductase	1.3115681601232e-05	0.000133565501961539	0.921795762103191	0.992049010331331	Breast
GMDS	oxidoreductase	1.49424493664087e-08	8.04501565743429e-09	0.0635533274745721	0.992049010331331	Breast
ALDH1A1	oxidoreductase	-6.2109366873885e-09	2.82608684744421e-08	0.826093702081791	0.992049010331331	Breast
LBR	oxidoreductase	1.82893709825437e-07	1.26506073937362e-07	0.148564827454006	0.992049010331331	Breast
EHHADH	oxidoreductase	-2.74868912737552e-07	1.8243228322644e-07	0.132204670725724	0.992049010331331	Breast
ALOXE3	oxidoreductase	1.15276533253674e-06	2.21778010955771e-06	0.603329112572706	0.992049010331331	Breast
PDPR	oxidoreductase	3.83172210421829e-08	9.96116611300968e-08	0.700566339549588	0.992049010331331	Breast
KDM1B	oxidoreductase	1.63716059485745e-08	5.65051937741617e-08	0.772077804501691	0.992049010331331	Breast
RRM1	oxidoreductase	1.1696829567941e-07	6.96307805795722e-08	0.0933003211986692	0.992049010331331	Breast
DHCR24	oxidoreductase	-3.72693072805809e-09	4.68400592624782e-09	0.426410981353443	0.992049010331331	Breast
RDH12	oxidoreductase	-7.71448580045034e-08	9.7539778374421e-07	0.93697627000126	0.992049010331331	Breast
QSOX2	oxidoreductase	4.54367421663648e-07	2.46142087211623e-07	0.0651928542203784	0.992049010331331	Breast
PLOD2	oxidoreductase	1.43493414920139e-09	1.3526422918355e-08	0.915537067022178	0.992049010331331	Breast
ENOX1	oxidoreductase	-2.27277683319086e-08	3.18255596607917e-08	0.475309259706372	0.992049010331331	Breast
SURF1	oxidoreductase	-3.30113073181129e-07	8.65665256258759e-07	0.703031416184126	0.992049010331331	Breast
IDH3B	oxidoreductase	-3.70423637085694e-07	5.53999910354361e-07	0.503882144533709	0.992049010331331	Breast
TDO2	oxidoreductase	-2.92185629498129e-09	1.01191828129165e-07	0.976970477859166	0.992049010331331	Breast
CYP1A2	oxidoreductase	-0.000163132090969484	0.000326190678955014	0.617105339755656	0.992049010331331	Breast
AKR1C4	oxidoreductase	-2.13940092075553e-05	0.000133337154790862	0.872558511042218	0.992049010331331	Breast
LDHC	oxidoreductase	-2.33801732890204e-06	2.24308250209407e-06	0.297512692381891	0.992049010331331	Breast
PXDN	oxidoreductase	-2.65176434899038e-09	8.46978750220942e-09	0.754281025971813	0.992049010331331	Breast
GPX5	oxidoreductase	-2.22597883742686e-06	3.62448490815557e-05	0.951040898332605	0.992049010331331	Breast
ACSM5	oxidoreductase	1.02779696439721e-06	2.40269523033235e-06	0.668911520219927	0.992049010331331	Breast
AKR1C2	oxidoreductase	9.28562289806453e-09	2.99123865387035e-08	0.75630042657088	0.992049010331331	Breast
FMO3	oxidoreductase	-9.57468693667210e-09	5.77289536021106e-08	0.868303753221225	0.992049010331331	Breast
CYBRD1	oxidoreductase	-8.0726017032831e-09	7.67095627504919e-09	0.292887969905422	0.992049010331331	Breast
HDAC2	oxidoreductase	-1.32660562013493e-08	1.37556839352592e-08	0.335074930173898	0.992049010331331	Breast
IVD	oxidoreductase	-6.51876312061031e-08	6.44153680404391e-08	0.311787224336598	0.992049010331331	Breast
CYP27B1	oxidoreductase	3.85116294567303e-05	3.09736114321936e-06	4.0916186167104e-33	8.06048867491949e-31	Breast
ADH5	oxidoreductase	1.10024113534005e-07	1.70145896944627e-07	0.518009064398073	0.992049010331331	Breast
ALDH1L1	oxidoreductase	-8.3465103316487e-08	2.26891525131766e-07	0.713052577989886	0.992049010331331	Breast
RDH14	oxidoreductase	1.56354021484129e-06	2.08750442178082e-06	0.45403281633899	0.992049010331331	Breast
NOX1	oxidoreductase	-1.75508678467228e-05	2.59449572410434e-05	0.498900964448618	0.992049010331331	Breast
NDUFS2	oxidoreductase	-7.16740346846918e-08	1.38884632194246e-07	0.605919943492554	0.992049010331331	Breast
CD163L1	oxidoreductase	-9.17402461744517e-08	2.4466999794509e-07	0.707773101526931	0.992049010331331	Breast
DECR1	oxidoreductase	3.91244321411566e-08	4.28183234892524e-08	0.361077549990724	0.992049010331331	Breast
DMBT1	oxidoreductase	-3.61996183694092e-09	2.20782966917638e-08	0.86979547917264	0.992049010331331	Breast
HDAC3	oxidoreductase	-6.69225720017629e-08	4.36596295653672e-07	0.878206301212229	0.992049010331331	Breast
PTGS2	oxidoreductase	-1.40895072001515e-07	3.53469921082524e-07	0.690268627520157	0.992049010331331	Breast
DUOX1	oxidoreductase	-3.20516166716072e-07	3.10133144741501e-07	0.301628551873452	0.992049010331331	Breast
PYROXD1	oxidoreductase	3.60140909000395e-07	2.01842128012396e-07	0.0746816659753558	0.992049010331331	Breast
NOX4	oxidoreductase	-3.25497099132664e-08	6.9402865988622e-08	0.639173868291363	0.992049010331331	Breast
ACOXL	oxidoreductase	-2.39146581835782e-07	4.54108313957551e-07	0.598567611033099	0.992049010331331	Breast
TXNRD1	oxidoreductase	1.12589079871747e-08	1.47119021202886e-08	0.444277258778239	0.992049010331331	Breast
GRHPR	oxidoreductase	1.53720444260587e-07	2.61001652353194e-07	0.556018249973207	0.992049010331331	Breast
SOD1	oxidoreductase	-1.35714378888699e-08	7.60670294289557e-08	0.858433694378809	0.992049010331331	Breast
DMGDH	oxidoreductase	-3.52044885824188e-07	8.26806625684886e-07	0.670353107754668	0.992049010331331	Breast
CYP4X1	oxidoreductase	-1.29662168043334e-08	4.88580830569631e-08	0.790767141935163	0.992049010331331	Breast
NSDHL	oxidoreductase	5.07130327973899e-08	1.70061712924706e-07	0.765609395165008	0.992049010331331	Breast
PXDNL	oxidoreductase	5.3399213232313e-09	1.13431529454145e-08	0.637913215439064	0.992049010331331	Breast
CYP3A5	oxidoreductase	-4.55140847471479e-07	1.25118654475365e-06	0.716108311095449	0.992049010331331	Breast
ACADVL	oxidoreductase	-1.09944168385664e-07	1.11460227396478e-07	0.324175392940024	0.992049010331331	Breast
CYP46A1	oxidoreductase	3.55385059110911e-07	2.44631855786295e-06	0.884524159684749	0.992049010331331	Breast
NDUFA9	oxidoreductase	6.28801612714338e-08	5.52281377671167e-08	0.255161243029714	0.992049010331331	Breast
RDH11	oxidoreductase	-3.34398977130476e-08	1.09848686095422e-07	0.760872676842731	0.992049010331331	Breast
CYP4A22	oxidoreductase	1.27683604528109e-05	5.36867862107886e-05	0.812061011502871	0.992049010331331	Breast
BLVRA	oxidoreductase	-4.50093741068738e-09	5.96783143543107e-08	0.939895585660086	0.992049010331331	Breast
PRSS12	oxidoreductase	-3.55491234240115e-08	9.24103424499008e-08	0.700550268081857	0.992049010331331	Breast
MAOB	oxidoreductase	-4.25938843612529e-11	3.21938905997571e-09	0.989446584881853	0.994494781743495	Breast
GLYR1	oxidoreductase	-7.08219509181427e-08	6.5414371409752e-08	0.279216411505807	0.992049010331331	Breast
PTGS1	oxidoreductase	-1.0190285417951e-07	1.30005872000349e-07	0.433323155295715	0.992049010331331	Breast
GPX7	oxidoreductase	-3.44288396736538e-07	1.02684858813229e-06	0.737479071787861	0.992049010331331	Breast
PRDX6	oxidoreductase	-3.55375528160503e-08	8.26463618474018e-08	0.667291283918246	0.992049010331331	Breast
CYP4F12	oxidoreductase	1.06610577034228e-08	2.03493007177222e-06	0.995820919508282	0.995820919508282	Breast
HDAC1	oxidoreductase	-1.91302477715387e-08	6.37366179985806e-08	0.764128442010648	0.992049010331331	Breast
SARDH	oxidoreductase	-1.06887050816032e-07	1.6267196479399e-07	0.511285773897559	0.992049010331331	Breast
GFOD2	oxidoreductase	1.02608969927721e-08	2.14135505581069e-07	0.96179130305205	0.992049010331331	Breast
HACL1	oxidoreductase	3.04325435133806e-07	3.61780970367225e-07	0.400443501831387	0.992049010331331	Breast
AIFM2	oxidoreductase	-2.88563563877521e-07	2.24089621558164e-07	0.198141927637146	0.992049010331331	Breast
COQ6	oxidoreductase	1.54483092398375e-06	8.96765991191814e-07	0.085256349229696	0.992049010331331	Breast
DHRS9	oxidoreductase	-2.83120369995376e-08	2.51846123489539e-07	0.910514457245276	0.992049010331331	Breast
BDH1	oxidoreductase	1.68246219699637e-07	9.93510042428815e-08	0.0906795359457115	0.992049010331331	Breast
ACSM2B	oxidoreductase	-1.559260568648e-06	1.01714051096073e-05	0.878193732787892	0.992049010331331	Breast
FMO1	oxidoreductase	-3.19640421853984e-07	3.89195756309675e-07	0.411679233611129	0.992049010331331	Breast
HSD17B2	oxidoreductase	-8.90347342485564e-08	1.48142647259446e-07	0.547971132372047	0.992049010331331	Breast
ALDH1L2	oxidoreductase	-1.02919227049173e-07	1.0583283184442e-07	0.331051135565094	0.992049010331331	Breast
ACAD11	oxidoreductase	-1.56310297249051e-07	1.87953234117357e-07	0.405807311675226	0.992049010331331	Breast
ACAD9	oxidoreductase	4.05414595319135e-08	2.16647222639632e-07	0.851595556618338	0.992049010331331	Breast
ALDH9A1	oxidoreductase	-1.48027959148021e-08	2.96392791038337e-08	0.61758470507162	0.992049010331331	Breast
IL4I1	oxidoreductase	-1.52302735678371e-07	1.59050302731958e-07	0.338507181955449	0.992049010331331	Breast
FOXRED1	oxidoreductase	5.18417152613373e-07	1.16387640171592e-06	0.656110219783589	0.992049010331331	Breast
IMPDH1	oxidoreductase	8.29595587537605e-08	1.16281229155177e-07	0.475739972904209	0.992049010331331	Breast
MPO	oxidoreductase	-6.6714044753429e-06	2.97447410470537e-05	0.822578428646221	0.992049010331331	Breast
HADHA	oxidoreductase	8.33935649137932e-10	3.11876304021399e-08	0.978672974939327	0.992049010331331	Breast
PPOX	oxidoreductase	3.06940225362899e-07	9.82411616525323e-07	0.754774483589847	0.992049010331331	Breast
CRYL1	oxidoreductase	-1.39975389221305e-07	7.28182572662532e-08	0.0548561745729998	0.992049010331331	Breast
ALOX15	oxidoreductase	-4.98231083538618e-07	1.25168689419776e-06	0.690679651582935	0.992049010331331	Breast
NNT	oxidoreductase	-2.20071153589269e-08	4.94544095680909e-08	0.65641708931138	0.992049010331331	Breast
NARF	oxidoreductase	-8.54185763601251e-08	1.19358941088804e-07	0.474377250306123	0.992049010331331	Breast
ETFB	oxidoreductase	3.129756873796e-07	1.00666596600372e-07	0.00192988013594863	0.0760372773563759	Breast
PLOD3	oxidoreductase	4.21586972939355e-09	1.19145848823138e-07	0.971780489280484	0.992049010331331	Breast
ECHDC2	oxidoreductase	-6.31171502633262e-08	1.01604641414579e-07	0.53460679897478	0.992049010331331	Breast
TM7SF2	oxidoreductase	-1.99307217129482e-07	4.58219497575171e-07	0.663684836139864	0.992049010331331	Breast
DUOX2	oxidoreductase	-1.46734474264467e-06	3.87549791179208e-06	0.705049401082504	0.992049010331331	Breast
FMO5	oxidoreductase	-3.65284805588924e-08	5.8954044613295e-08	0.535655555564967	0.992049010331331	Breast
CARNS1	oxidoreductase	-5.02116631457033e-06	7.26761643817906e-06	0.489790670254334	0.992049010331331	Breast
CYBB	oxidoreductase	8.86207052417329e-08	3.7082226623088e-08	0.0170391905251686	0.559453422243036	Breast
CYP3A7	oxidoreductase	-6.76296968860937e-06	3.91912539252463e-05	0.863029528923959	0.992049010331331	Breast
ACOX1	oxidoreductase	-3.22609196628616e-08	5.87124121749121e-08	0.582802679703538	0.992049010331331	Breast
RPE65	oxidoreductase	-9.70721673734276e-06	2.69900819465201e-05	0.719178043858181	0.992049010331331	Breast
MDH1B	oxidoreductase	7.11171386138742e-07	2.66774051671525e-06	0.789845818539054	0.992049010331331	Breast
GPD1	oxidoreductase	-1.78887542346477e-07	3.14833862587857e-07	0.570028504806643	0.992049010331331	Breast
ALOX12B	oxidoreductase	-1.44357090993118e-06	9.74559258250747e-06	0.882273457195784	0.992049010331331	Breast
DHCR7	oxidoreductase	-3.95895797778084e-08	5.81166214680758e-08	0.495896184685185	0.992049010331331	Breast
CYP4F22	oxidoreductase	1.35922264043678e-08	9.22563242697955e-08	0.882900260379754	0.992049010331331	Breast
ACSM4	oxidoreductase	5.27795869768049e-05	0.000384774090487637	0.890923668343425	0.992049010331331	Breast
NOX5	oxidoreductase	-1.78594817439253e-07	4.7058790180582e-07	0.704386275581554	0.992049010331331	Breast
HIBCH	oxidoreductase	-2.1161534492563e-08	5.4194067640479e-08	0.696266725802977	0.992049010331331	Breast
GPD2	oxidoreductase	-1.67224090135447e-08	1.52460525456869e-08	0.272976386767864	0.992049010331331	Breast
AIFM3	oxidoreductase	-3.12071227535553e-07	3.26370306870642e-06	0.92384244933582	0.992049010331331	Breast
CYP26B1	oxidoreductase	-8.21658661475604e-08	7.116588246733e-07	0.908106129713402	0.992049010331331	Breast
ALDH16A1	oxidoreductase	1.65305679173744e-07	2.0725083514571e-07	0.425284488727897	0.992049010331331	Breast
SCARA5	oxidoreductase	-8.10633938326925e-08	1.37693740331068e-07	0.556179908287905	0.992049010331331	Breast
FOXRED2	oxidoreductase	2.05086637680172e-07	1.63580012606372e-07	0.210228746020219	0.992049010331331	Breast
PLOD1	oxidoreductase	-6.19386320544896e-09	1.1156255876958e-08	0.578887062155763	0.992049010331331	Breast
ACOX2	oxidoreductase	1.2148354236167e-07	8.32499349413248e-08	0.144805546909303	0.992049010331331	Breast
CYP7B1	oxidoreductase	-2.68984929453042e-08	8.71581063840746e-08	0.757676739460477	0.992049010331331	Breast
CD163	oxidoreductase	2.84203825792191e-09	4.81005765478645e-08	0.952895904011428	0.992049010331331	Breast
G6PD	oxidoreductase	2.84737738385026e-07	7.21595788352996e-08	8.50179448375495e-05	0.00418713378324931	Breast
CCS	oxidoreductase	-2.99416030505968e-07	2.68895895343459e-07	0.265759536595019	0.992049010331331	Breast
ACSF2	oxidoreductase	-1.36502746763554e-08	3.04965750609412e-08	0.65453827634677	0.992049010331331	Breast
CYP3A43	oxidoreductase	1.57992669766335e-05	1.57639601745242e-05	0.316469315639013	0.992049010331331	Breast
ALDH8A1	oxidoreductase	-3.33858732858043e-07	3.80412550733479e-06	0.930083118077769	0.992049010331331	Breast
TP53I3	oxidoreductase	2.60648593052016e-07	1.37666070512201e-06	0.849869364964284	0.992049010331331	Breast
ILVBL	oxidoreductase	-3.50860576353955e-08	3.69972514384191e-07	0.924465422791561	0.992049010331331	Breast
ACSM3	oxidoreductase	1.4042131411693e-09	6.21457803770111e-08	0.981977446774667	0.992049010331331	Breast
HIBADH	oxidoreductase	2.89850726739159e-09	1.75041349698049e-08	0.868513063699792	0.992049010331331	Breast
LDHA	oxidoreductase	-9.04245833231279e-09	1.67325519034213e-08	0.589033347167089	0.992049010331331	Breast
CYP24A1	oxidoreductase	-4.79301521571396e-08	1.87356140564488e-07	0.798139329476131	0.992049010331331	Breast
ADH7	oxidoreductase	-2.66125966636436e-07	1.25588668486229e-06	0.832225836163497	0.992049010331331	Breast
NDUFB9	oxidoreductase	-1.35030711901005e-08	1.73265996534218e-08	0.435971303498973	0.992049010331331	Breast
ME3	oxidoreductase	-7.88968740449061e-08	5.82992797184435e-08	0.176261909120249	0.992049010331331	Breast
QSOX1	oxidoreductase	2.16650357594128e-08	2.84129157995392e-08	0.445936806873781	0.992049010331331	Breast
GLUD2	oxidoreductase	-3.76277405445083e-06	4.36912679361306e-06	0.389323183834758	0.992049010331331	Breast
ACOX3	oxidoreductase	-5.68874518102059e-08	7.300766645767e-08	0.436046513775172	0.992049010331331	Breast
PAM	oxidoreductase	-1.40112119958045e-10	4.93529521153783e-09	0.977356889024212	0.992049010331331	Breast
KDM1A	oxidoreductase	-3.95113087917165e-08	4.25932038712011e-08	0.353815470452947	0.992049010331331	Breast
TPO	oxidoreductase	-8.10481543083065e-07	1.26956087492072e-06	0.523362055472044	0.992049010331331	Breast
AKR1C1	oxidoreductase	7.15628100583747e-08	9.14021827661023e-08	0.433844506280418	0.992049010331331	Breast
ADH1A	oxidoreductase	-1.73609004023304e-06	6.47381587715689e-06	0.788622739742966	0.992049010331331	Breast
ALOX12	oxidoreductase	1.80220535086332e-05	3.98464365815745e-06	6.82831429933564e-06	0.00067258895848456	Breast
RDH5	oxidoreductase	-3.32387326576048e-06	5.3036549408104e-06	0.530989387351321	0.992049010331331	Breast
PGD	oxidoreductase	2.50877707859914e-08	5.28122925875682e-08	0.634864219582204	0.992049010331331	Breast
HGD	oxidoreductase	-3.86870839706977e-08	9.28666594548528e-08	0.677069241530153	0.992049010331331	Breast
CP	oxidoreductase	-1.77644722965125e-09	8.97508380961323e-09	0.843139123777938	0.992049010331331	Breast
HPD	oxidoreductase	-3.13499869224758e-08	2.36563477295705e-07	0.894597569755475	0.992049010331331	Breast
SDHB	oxidoreductase	1.70455742936853e-07	1.17249499545679e-07	0.146318006578614	0.992049010331331	Breast
PTGES2	oxidoreductase	-2.73799199613544e-08	1.10178166320098e-06	0.980179079849823	0.992049010331331	Breast
NOX3	oxidoreductase	-1.67512577237938e-05	9.84331189022786e-05	0.864903587867583	0.992049010331331	Breast
FASN	oxidoreductase	1.48466099984374e-08	9.48118456949877e-09	0.117686570879693	0.992049010331331	Breast
CYP4Z1	oxygenase	1.71865834488746e-09	6.39723949015162e-09	0.788249417406672	0.995820919508282	Breast
CYP4A22	oxygenase	1.27683604528109e-05	5.36867862107886e-05	0.812061011502871	0.995820919508282	Breast
FMO2	oxygenase	-2.83196899129784e-08	1.31501888505279e-07	0.82953369313063	0.995820919508282	Breast
CYP26B1	oxygenase	-8.21658661475604e-08	7.116588246733e-07	0.908106129713402	0.995820919508282	Breast
PLOD2	oxygenase	1.43493414920139e-09	1.3526422918355e-08	0.915537067022178	0.995820919508282	Breast
FOXRED2	oxygenase	2.05086637680172e-07	1.63580012606372e-07	0.210228746020219	0.995820919508282	Breast
PLOD1	oxygenase	-6.19386320544896e-09	1.1156255876958e-08	0.578887062155763	0.995820919508282	Breast
PTGS1	oxygenase	-1.0190285417951e-07	1.30005872000349e-07	0.433323155295715	0.995820919508282	Breast
CYP4F12	oxygenase	1.06610577034228e-08	2.03493007177222e-06	0.995820919508282	0.995820919508282	Breast
CYP7B1	oxygenase	-2.68984929453042e-08	8.71581063840746e-08	0.757676739460477	0.995820919508282	Breast
CYP51A1	oxygenase	-4.38401759432859e-08	1.03970861212415e-07	0.673364712680507	0.995820919508282	Breast
TDO2	oxygenase	-2.92185629498129e-09	1.01191828129165e-07	0.976970477859166	0.995820919508282	Breast
CYP1A2	oxygenase	-0.000163132090969484	0.000326190678955014	0.617105339755656	0.995820919508282	Breast
COQ6	oxygenase	1.54483092398375e-06	8.96765991191814e-07	0.085256349229696	0.995820919508282	Breast
CYP4F2	oxygenase	-1.24664714412787e-07	1.12763131199839e-06	0.911991725794736	0.995820919508282	Breast
CYP3A43	oxygenase	1.57992669766335e-05	1.57639601745242e-05	0.316469315639013	0.995820919508282	Breast
FMO3	oxygenase	-9.57468693667210e-09	5.77289536021106e-08	0.868303753221225	0.995820919508282	Breast
FMO4	oxygenase	-4.19015505908534e-07	7.14564423375519e-07	0.557743322867132	0.995820919508282	Breast
FMO1	oxygenase	-3.19640421853984e-07	3.89195756309675e-07	0.411679233611129	0.995820919508282	Breast
[truncated: 6,998 more rows]
